# Supplementary material for: Ontogenetically distinct neutrophils differ in function and transcriptional profile in zebrafish
Source: Nat Commun. 2023 Aug 15;14:4942. doi: 10.1038/s41467-023-40662-7 (PMC10427629; doi:10.1038/s41467-023-40662-7)
Supplement: Supplementary file 4 — Supplementary Data 1 [file 41467_2023_40662_MOESM4_ESM.xlsx]

## Sheet: Table 1
Supplementary Data 1 DE Lineages
Gene	p_val	avg_log2FC	pct.1	pct.2	p_val_adj	cluster
MFAP4 (1 of many).1	0	4.74298	0.994	0.449	0	Macrophages
si:ch211-147m6.2	0	4.36792	0.991	0.326	0	Macrophages
ccl34a.4	0	4.33011	0.94	0.186	0	Macrophages
si:ch211-147m6.1	0	4.01527	0.992	0.347	0	Macrophages
lygl1	0	3.75734	0.995	0.453	0	Macrophages
si:ch211-194m7.4	0	3.67583	0.877	0.118	0	Macrophages
mfap4	0	3.56943	0.986	0.202	0	Macrophages
si:dkey-5n18.1	0	3.43637	0.95	0.208	0	Macrophages
lgals2a	0	3.26361	0.962	0.148	0	Macrophages
hamp	0	3.24808	0.845	0.236	0	Macrophages
MFAP4 (1 of many).2	0	3.24522	0.955	0.061	0	Macrophages
ccl34b.1	0	3.01729	0.756	0.205	0	Macrophages
fgl2a	0	2.83565	0.92	0.109	0	Macrophages
atp6v0ca	0	2.71174	0.997	0.703	0	Macrophages
tspan36	0	2.60841	0.958	0.202	0	Macrophages
BX649485.4	0	2.59785	0.569	0.149	0	Macrophages
pglyrp5	0	2.58289	0.964	0.478	0	Macrophages
BX248082.1	0	2.48145	0.924	0.215	0	Macrophages
ctsba	0	2.4243	0.967	0.334	0	Macrophages
CR855311.1	0	2.38472	0.892	0.187	0	Macrophages
ifitm1	0	2.36424	0.712	0.335	0	Macrophages
BX649485.2	0	2.27099	0.783	0.446	0	Macrophages
zgc:198419	0	2.19306	0.999	0.854	0	Macrophages
ctsla	0	2.14574	0.919	0.311	0	Macrophages
sdc4	0	2.14015	0.948	0.284	0	Macrophages
zgc:194125	0	2.10587	0.984	0.65	0	Macrophages
zgc:109934	0	2.06289	1	0.893	0	Macrophages
CABZ01088134.1	0	2.04989	0.827	0.082	0	Macrophages
ms4a17a.8	0	2.00933	0.821	0.097	0	Macrophages
hmox1a	0	1.986	0.385	0.077	0	Macrophages
havcr1	0	1.97837	0.714	0.051	0	Macrophages
zgc:173593	0	1.94759	0.992	0.772	0	Macrophages
psap	0	1.93027	0.916	0.443	0	Macrophages
stoml3b	0	1.9282	0.823	0.067	0	Macrophages
zgc:92066	0	1.89109	1	0.992	0	Macrophages
zgc:158343	0	1.85377	0.764	0.219	0	Macrophages
zgc:162730	0	1.85224	0.953	0.517	0	Macrophages
marcksl1b	0	1.83387	0.998	0.829	0	Macrophages
pmaip1	0	1.81892	0.869	0.191	0	Macrophages
FO704661.1	0	1.74189	0.665	0.159	0	Macrophages
dram1	0	1.71337	0.852	0.286	0	Macrophages
nfkbiaa	0	1.71059	0.815	0.272	0	Macrophages
zgc:77517	0	1.67	0.753	0.082	0	Macrophages
snx10a	0	1.66835	0.793	0.12	0	Macrophages
cxcl8a	0	1.63559	0.463	0.033	0	Macrophages
si:ch211-198c19.3	0	1.62719	0.538	0.078	0	Macrophages
ccl35.1	0	1.62617	0.38	0.041	0	Macrophages
hspa5	0	1.59268	0.913	0.495	0	Macrophages
lgals3bpb	0	1.5555	0.501	0.03	0	Macrophages
lgmn	0	1.50461	0.715	0.089	0	Macrophages
ctsd	0	1.48932	0.817	0.385	0	Macrophages
ctss2.2	0	1.48424	0.654	0.046	0	Macrophages
BX322618.1	0	1.46733	0.652	0.099	0	Macrophages
slc7a7	0	1.44769	0.693	0.037	0	Macrophages
marco	0	1.40829	0.658	0.038	0	Macrophages
mpeg1.1	0	1.39841	0.614	0.029	0	Macrophages
ctsz	0	1.39666	0.644	0.071	0	Macrophages
mafbb	0	1.37801	0.597	0.051	0	Macrophages
slc3a2a	0	1.34405	0.609	0.044	0	Macrophages
grn1	0	1.31732	0.418	0.045	0	Macrophages
clic2	0	1.30395	0.597	0.049	0	Macrophages
slc35f6	0	1.30196	0.682	0.215	0	Macrophages
ms4a17a.9	0	1.2719	0.522	0.019	0	Macrophages
zgc:77486.1	0	1.2559	0.668	0.059	0	Macrophages
cndp2	0	1.24614	0.642	0.102	0	Macrophages
selenop	0	1.23373	0.489	0.033	0	Macrophages
gng10	0	1.23204	0.634	0.089	0	Macrophages
lgals9l1	0	1.20279	0.663	0.216	0	Macrophages
zgc:113314	0	1.19718	0.663	0.125	0	Macrophages
MFAP4 (1 of many).7	0	1.18786	0.584	0.104	0	Macrophages
snx10b	0	1.16716	0.664	0.156	0	Macrophages
rpz5	0	1.13382	0.633	0.052	0	Macrophages
sqstm1	0	1.12398	0.649	0.224	0	Macrophages
f13a1b	0	1.07904	0.533	0.085	0	Macrophages
CABZ01080042.1	0	1.07565	0.53	0.076	0	Macrophages
ctsh	0	1.07196	0.559	0.041	0	Macrophages
sftpbb	0	1.06243	0.513	0.024	0	Macrophages
slc22a21	0	0.987369	0.485	0.069	0	Macrophages
hbegfb	0	0.981849	0.389	0.028	0	Macrophages
ms4a17a.10	0	0.959557	0.511	0.026	0	Macrophages
dpp7	0	0.91745	0.492	0.047	0	Macrophages
cx32.2	0	0.859609	0.461	0.025	0	Macrophages
zfp36l1b	8.34e-298	1.01251	0.621	0.106	1.31e-293	Macrophages
arl5c	1.45e-290	0.799032	0.463	0.096	2.28e-286	Macrophages
slc43a2b	4.16e-288	0.844795	0.438	0.022	6.54e-284	Macrophages
si:ch211-15b10.6	6.01e-286	0.840532	0.475	0.092	9.44e-282	Macrophages
tsc22d3	1.07e-284	1.04978	0.691	0.264	1.67e-280	Macrophages
il4r.2	6.28e-284	0.864524	0.417	0.022	9.87e-280	Macrophages
cx43	1.88e-283	0.709025	0.454	0.036	2.96e-279	Macrophages
MFAP4 (1 of many).8	2.62e-278	1.40495	0.674	0.231	4.12e-274	Macrophages
tnfb	6.34e-278	1.63926	0.833	0.322	9.96e-274	Macrophages
grn2	1.48e-262	1.13445	0.338	0.01	2.33e-258	Macrophages
BX901920.1	2.88e-259	1.12655	0.541	0.14	4.52e-255	Macrophages
slc7a8a	3.73e-249	0.735609	0.445	0.1	5.86e-245	Macrophages
ctsk	5.68e-243	0.855948	0.325	0.029	8.93e-239	Macrophages
cxcl19	1e-239	1.37775	0.309	0.051	1.58e-235	Macrophages
il4r.1	3.48e-237	0.68758	0.381	0.019	5.47e-233	Macrophages
si:ch211-125e6.5	1.27e-227	0.775683	0.357	0.015	2e-223	Macrophages
cfp	1.18e-225	0.639982	0.369	0.075	1.85e-221	Macrophages
mafba	7.73e-220	0.618002	0.354	0.028	1.21e-215	Macrophages
pim2	4.18e-219	1.04303	0.704	0.266	6.56e-215	Macrophages
hspe1	1.08e-214	1.12069	0.907	0.405	1.7e-210	Macrophages
ndrg1a	5.56e-212	0.759437	0.432	0.094	8.73e-208	Macrophages
tnfa	7.1e-212	0.839411	0.296	0.013	1.12e-207	Macrophages
aif1l	3.78e-208	1.05602	0.683	0.307	5.93e-204	Macrophages
BX908750.1	2.8e-201	0.858415	0.509	0.153	4.4e-197	Macrophages
plekhf1	4.38e-200	1.08333	0.602	0.221	6.89e-196	Macrophages
rbm24a	3.08e-199	0.62179	0.34	0.052	4.84e-195	Macrophages
tppp	2.21e-195	1.79923	0.719	0.344	3.47e-191	Macrophages
glud1a	4.68e-195	0.600293	0.32	0.064	7.35e-191	Macrophages
dicp2.1	2.37e-190	0.576564	0.343	0.045	3.73e-186	Macrophages
il1b	2.75e-187	1.5438	0.921	0.609	4.32e-183	Macrophages
FO203432.1	8.66e-179	0.756273	0.251	0.026	1.36e-174	Macrophages
fxyd1	1.04e-174	0.906959	0.41	0.046	1.63e-170	Macrophages
cd82a	6.22e-171	0.624127	0.463	0.073	9.77e-167	Macrophages
ponzr1	7.28e-166	0.774406	0.388	0.065	1.14e-161	Macrophages
MFAP4 (1 of many).4	6.27e-162	0.68333	0.352	0.008	9.85e-158	Macrophages
gcat	2.6e-153	0.482572	0.272	0.051	4.09e-149	Macrophages
ctsl.1	9.43e-151	1.35404	0.741	0.328	1.48e-146	Macrophages
anxa3b	1.23e-150	0.953874	0.704	0.455	1.94e-146	Macrophages
MFAP4 (1 of many).10	1.65e-146	0.577426	0.374	0.073	2.6e-142	Macrophages
si:ch73-226l13.2	2.36e-143	0.445671	0.235	0.025	3.71e-139	Macrophages
si:ch73-281k2.5	3.13e-135	0.513526	0.287	0.006	4.92e-131	Macrophages
mrc1b	3.32e-135	0.526848	0.227	0.007	5.22e-131	Macrophages
CABZ01001434.1	8.19e-132	1.16191	0.893	0.686	1.29e-127	Macrophages
rgs2	2.92e-130	0.843078	0.64	0.3	4.59e-126	Macrophages
atf3	5.08e-124	0.870024	0.826	0.537	7.98e-120	Macrophages
irf8	7.28e-121	0.410144	0.213	0.009	1.14e-116	Macrophages
rnaset2l	8.24e-120	0.41469	0.237	0.007	1.29e-115	Macrophages
cdaa	2.64e-118	0.71113	0.373	0.114	4.15e-114	Macrophages
havcr2	2.29e-116	0.449926	0.239	0.006	3.59e-112	Macrophages
rrad	1.98e-111	0.463542	0.252	0.042	3.11e-107	Macrophages
BX649485.1	1.23e-109	0.75404	0.478	0.265	1.94e-105	Macrophages
ccl35.2	4.59e-109	0.667697	0.193	0.004	7.22e-105	Macrophages
slc43a3b	7.37e-108	0.575049	0.142	0.006	1.16e-103	Macrophages
zgc:123068	7.46e-108	0.345132	0.23	0.032	1.17e-103	Macrophages
lacc1	6.45e-107	0.529821	0.249	0.051	1.01e-102	Macrophages
rida	1.81e-105	0.326789	0.214	0.027	2.85e-101	Macrophages
si:dkey-27i16.2	5.38e-102	0.855904	0.627	0.385	8.46e-98	Macrophages
tgfbi	3.36e-101	0.491041	0.334	0.037	5.27e-97	Macrophages
cxcl11.1	4.09e-101	0.862192	0.149	0.055	6.42e-97	Macrophages
NPC2 (1 of many)	4.52e-101	0.312392	0.186	0.029	7.11e-97	Macrophages
ch25h	1.8e-100	0.41439	0.173	0.017	2.83e-96	Macrophages
si:dkey-33i11.9	2.94e-95	0.423505	0.167	0.006	4.62e-91	Macrophages
si:busm1-57f23.1	3.64e-94	0.56545	0.211	0.049	5.71e-90	Macrophages
s100a1	2.7e-93	0.347236	0.168	0.006	4.24e-89	Macrophages
ppdpfb	2.89e-93	0.775887	0.885	0.682	4.54e-89	Macrophages
prdm1a	1.44e-91	0.621398	0.485	0.253	2.26e-87	Macrophages
gstp1	5.62e-90	0.740602	0.752	0.489	8.83e-86	Macrophages
ccl34b.8	2.79e-89	0.726052	0.203	0.028	4.38e-85	Macrophages
fabp7b	3.78e-86	0.319909	0.149	0.006	5.95e-82	Macrophages
ldhba	9.66e-85	0.602673	0.58	0.256	1.52e-80	Macrophages
PLCXD1 (1 of many)	1.54e-82	0.294522	0.149	0.006	2.42e-78	Macrophages
gpd1a	7.91e-82	0.256328	0.143	0.009	1.24e-77	Macrophages
csf3b	4.48e-78	1.02275	0.558	0.202	7.04e-74	Macrophages
npm1a	1.49e-76	0.874212	0.777	0.304	2.34e-72	Macrophages
c1qb	7.68e-76	0.403808	0.21	0.003	1.21e-71	Macrophages
tuba8l2	1.8e-73	0.345633	0.238	0.066	2.82e-69	Macrophages
hsp70.2	5.89e-71	0.902365	0.838	0.5	9.26e-67	Macrophages
ivns1abpa	1.34e-69	0.254823	0.215	0.051	2.1e-65	Macrophages
tcima	3.6e-64	0.299335	0.161	0.028	5.66e-60	Macrophages
rps27l	9.77e-64	0.599911	0.591	0.374	1.53e-59	Macrophages
ctss2.1	2.16e-63	0.768992	0.78	0.656	3.39e-59	Macrophages
timp2b	2.72e-60	0.493166	0.467	0.309	4.27e-56	Macrophages
ier2a	2.62e-58	0.566676	0.764	0.53	4.11e-54	Macrophages
si:dkey-25o1.7.1	8.94e-57	0.617444	0.311	0.166	1.4e-52	Macrophages
glula	2.64e-55	0.596598	0.163	0.039	4.15e-51	Macrophages
gsta.1	2.72e-55	0.418895	0.219	0.085	4.28e-51	Macrophages
si:ch73-335l21.4	6.53e-55	0.725436	0.446	0.132	1.03e-50	Macrophages
dnajb1b	1.11e-53	0.607188	0.86	0.619	1.74e-49	Macrophages
hsp70l	1.26e-51	0.715611	0.714	0.402	1.98e-47	Macrophages
gsta.2	2.29e-49	0.266705	0.161	0.056	3.61e-45	Macrophages
fabp11a	1.58e-45	0.510033	0.282	0.032	2.48e-41	Macrophages
si:ch73-141c7.1	7.98e-45	0.53175	0.268	0.076	1.25e-40	Macrophages
snu13b	4.01e-43	0.49527	0.698	0.357	6.3e-39	Macrophages
CU499336.2	8.83e-39	0.631625	0.984	0.789	1.39e-34	Macrophages
sult2st3	9.26e-35	0.260377	0.222	0.093	1.45e-30	Macrophages
CR753876.1	8.5e-33	0.339513	0.258	0.06	1.33e-28	Macrophages
ncl	4.67e-31	0.420455	0.756	0.518	7.33e-27	Macrophages
fbl	4.11e-29	0.325324	0.426	0.183	6.45e-25	Macrophages
prmt1	1.3e-26	0.356289	0.652	0.39	2.04e-22	Macrophages
hsp70.1	3.27e-25	0.417206	0.523	0.255	5.14e-21	Macrophages
jun	1.76e-21	0.411947	0.625	0.403	2.77e-17	Macrophages
tmsb1	1.1e-19	0.479974	0.834	0.444	1.72e-15	Macrophages
hsp70.3	2.56e-18	0.395063	0.897	0.744	4.02e-14	Macrophages
CT027638.1	1.76e-15	0.260645	0.481	0.298	2.77e-11	Macrophages
lyz	0	4.51599	1	0.997	0	Neutrophils
npsn	0	4.1675	0.997	0.765	0	Neutrophils
abcc13	0	3.84792	0.958	0.517	0	Neutrophils
mmp13a.1	0	3.51795	0.991	0.766	0	Neutrophils
mpx	0	3.42359	0.972	0.309	0	Neutrophils
mmp13a	0	3.39271	0.976	0.485	0	Neutrophils
mmp9	0	3.23171	0.975	0.587	0	Neutrophils
cpa5	0	3.09724	0.962	0.31	0	Neutrophils
srgn	0	2.95564	0.997	0.901	0	Neutrophils
si:ch211-9d9.1	0	2.9482	0.779	0.246	0	Neutrophils
gapdh	0	2.7666	0.976	0.574	0	Neutrophils
sms	0	2.68975	0.887	0.246	0	Neutrophils
si:ch1073-429i10.1	0	2.62423	0.804	0.319	0	Neutrophils
lect2l	0	2.53011	0.962	0.609	0	Neutrophils
il4	0	2.30455	0.548	0.089	0	Neutrophils
sult2st1	0	2.28614	0.845	0.25	0	Neutrophils
thy1	0	2.16732	0.963	0.527	0	Neutrophils
scpp8	0	2.15115	0.934	0.334	0	Neutrophils
ved	0	2.14208	0.514	0.181	0	Neutrophils
gsto2	0	2.0287	0.879	0.469	0	Neutrophils
si:ch73-359m17.5	0	1.95737	0.638	0.066	0	Neutrophils
cfl1l	0	1.9399	0.866	0.197	0	Neutrophils
BX908782.2	0	1.92615	0.672	0.332	0	Neutrophils
ccr9a	0	1.68466	0.911	0.458	0	Neutrophils
il34	0	1.6843	0.72	0.094	0	Neutrophils
ponzr6	0	1.46015	0.654	0.026	0	Neutrophils
ch25hl2	0	1.4227	0.59	0.071	0	Neutrophils
hpgd	0	1.35294	0.559	0.047	0	Neutrophils
aqp3a	0	1.31173	0.585	0.097	0	Neutrophils
si:ch211-153b23.5	0	1.08533	0.595	0.179	0	Neutrophils
f3b	4.76e-305	1.2751	0.806	0.379	7.48e-301	Neutrophils
arg2	1.32e-291	0.991247	0.592	0.175	2.07e-287	Neutrophils
hsd3b7	2.24e-281	0.911705	0.537	0.173	3.52e-277	Neutrophils
cst14b.2	1.67e-260	1.54097	0.503	0.176	2.63e-256	Neutrophils
mgst1.2	4.2e-229	0.890301	0.555	0.262	6.6e-225	Neutrophils
sult5a1	9.56e-182	0.671994	0.37	0.071	1.5e-177	Neutrophils
papss2b	1.36e-171	0.736957	0.408	0.173	2.13e-167	Neutrophils
abcb9	6.42e-161	0.610088	0.297	0.031	1.01e-156	Neutrophils
sult6b1	2.22e-150	0.918974	0.932	0.729	3.48e-146	Neutrophils
raraa	3.43e-137	0.50184	0.29	0.055	5.39e-133	Neutrophils
ppt1	2.78e-136	1.01065	0.819	0.633	4.37e-132	Neutrophils
si:ch73-359m17.7	7.73e-136	0.721894	0.267	0.009	1.21e-131	Neutrophils
kctd12.2	3.66e-132	0.646487	0.407	0.147	5.76e-128	Neutrophils
wnt11	5.66e-124	0.45935	0.256	0.044	8.9e-120	Neutrophils
si:ch211-260e23.8	1.7e-119	0.434622	0.25	0.045	2.68e-115	Neutrophils
icn	1.18e-96	1.8275	0.403	0.19	1.86e-92	Neutrophils
ly6m5	1.2e-89	0.804753	0.352	0.149	1.89e-85	Neutrophils
hbegfa	7.68e-88	0.450323	0.346	0.113	1.21e-83	Neutrophils
si:ch73-359m17.6	1.08e-74	0.437268	0.224	0.005	1.69e-70	Neutrophils
id3	5.68e-69	0.678702	0.603	0.435	8.93e-65	Neutrophils
BX908782.3	1.23e-67	0.30941	0.151	0.006	1.93e-63	Neutrophils
CABZ01058647.1	6.19e-67	0.513542	0.164	0.052	9.73e-63	Neutrophils
BX323074.2	1e-64	0.282624	0.123	0.015	1.57e-60	Neutrophils
CR354540.2	4.81e-60	0.313437	0.154	0.04	7.55e-56	Neutrophils
msmo1	9.89e-53	0.274958	0.158	0.058	1.55e-48	Neutrophils
h1fx	1.62e-30	0.538837	0.673	0.514	2.55e-26	Neutrophils
ccl38a.5	1.06e-19	0.405185	0.171	0.135	1.67e-15	Neutrophils
fabp7a	0	2.57541	0.355	0.131	0	Unknown
hmgb1b	0	2.37819	0.867	0.122	0	Unknown
si:ch211-222l21.1	0	2.15971	0.927	0.732	0	Unknown
hmgb3a	0	2.15262	0.812	0.199	0	Unknown
si:ch73-281n10.2	0	2.03439	0.909	0.529	0	Unknown
fabp3	0	1.90849	0.754	0.143	0	Unknown
hmgb2b	0	1.89869	0.84	0.478	0	Unknown
stmn1a	0	1.88846	0.485	0.108	0	Unknown
si:ch73-1a9.3	0	1.82445	0.969	0.811	0	Unknown
tuba1c	0	1.7683	0.535	0.059	0	Unknown
tuba1a	0	1.59263	0.535	0.031	0	Unknown
hmga1a	0	1.55771	0.95	0.845	0	Unknown
marcksb	0	1.45874	0.666	0.047	0	Unknown
hnrnpabb	0	1.38136	0.864	0.529	0	Unknown
stmn1b	0	1.31274	0.405	0.032	0	Unknown
si:ch211-288g17.3	0	1.25258	0.763	0.286	0	Unknown
sinhcafl.1	0	1.17333	0.518	0.049	0	Unknown
zc4h2	0	1.13618	0.497	0.096	0	Unknown
nucks1a	0	1.12228	0.657	0.2	0	Unknown
pfn2l	0	1.07156	0.617	0.111	0	Unknown
sox4a.1	0	1.01327	0.398	0.027	0	Unknown
ywhah	0	1.01004	0.496	0.066	0	Unknown
fosab	3.62e-303	1.90864	0.656	0.465	5.69e-299	Unknown
id1	2.99e-299	1.95875	0.341	0.122	4.69e-295	Unknown
tmeﬀ1b	8.62e-299	0.962367	0.445	0.019	1.35e-294	Unknown
tubb5	2.64e-298	1.01201	0.374	0.035	4.15e-294	Unknown
si:dkey-276j7.1	1.04e-295	0.841857	0.44	0.082	1.64e-291	Unknown
gpm6aa	4.89e-288	1.04297	0.382	0.018	7.69e-284	Unknown
elavl3	1.26e-285	1.24158	0.332	0.019	1.98e-281	Unknown
rtn1a	3.31e-284	0.939354	0.389	0.02	5.2e-280	Unknown
jpt1b	5.92e-279	0.701409	0.407	0.041	9.31e-275	Unknown
gpm6ab	2.95e-267	0.988836	0.384	0.015	4.63e-263	Unknown
h2afx1	3.34e-264	1.25127	0.852	0.618	5.25e-260	Unknown
sox11b	1.88e-259	1.01845	0.332	0.019	2.95e-255	Unknown
nova2	1.02e-256	0.930848	0.38	0.013	1.6e-252	Unknown
tnrc6c1	5.3e-253	0.670675	0.381	0.031	8.32e-249	Unknown
mdka	2.15e-252	1.26203	0.281	0.025	3.38e-248	Unknown
gng3	1.7e-251	0.972611	0.309	0.02	2.67e-247	Unknown
h1f0	1.32e-250	0.792214	0.361	0.035	2.08e-246	Unknown
mdkb	2.09e-247	0.914262	0.341	0.018	3.28e-243	Unknown
fam168a	1.24e-244	0.651373	0.376	0.025	1.95e-240	Unknown
sumo3b	1.94e-242	1.09864	0.629	0.253	3.04e-238	Unknown
si:dkey-110c1.10	3.02e-241	0.694963	0.373	0.021	4.75e-237	Unknown
gng2	8.89e-241	0.763082	0.345	0.061	1.4e-236	Unknown
pbx4	1.22e-238	0.655373	0.377	0.063	1.91e-234	Unknown
sox11a	3.76e-234	0.934906	0.326	0.013	5.91e-230	Unknown
pim3	6.24e-232	0.706222	0.35	0.02	9.81e-228	Unknown
atp6v0cb	1.84e-227	0.83015	0.332	0.015	2.88e-223	Unknown
foxp4	4.27e-211	0.939376	0.261	0.019	6.72e-207	Unknown
hes6	1.45e-202	0.725283	0.292	0.04	2.28e-198	Unknown
actc1b	2.58e-202	1.81288	0.266	0.264	4.05e-198	Unknown
rnasekb	2.97e-202	0.636735	0.331	0.015	4.66e-198	Unknown
tmsb	2.94e-200	0.894364	0.25	0.017	4.63e-196	Unknown
pvalb2	1.73e-193	1.69834	0.332	0.299	2.71e-189	Unknown
ywhag2	4.99e-188	0.709186	0.263	0.039	7.83e-184	Unknown
tox	4.48e-185	0.589855	0.303	0.014	7.04e-181	Unknown
elavl4	3.09e-178	1.11042	0.2	0.013	4.85e-174	Unknown
mycb	7.46e-176	0.580899	0.259	0.019	1.17e-171	Unknown
nsg2	1.51e-172	0.659306	0.236	0.016	2.37e-168	Unknown
si:dkey-56m19.5	7.32e-172	0.621887	0.324	0.046	1.15e-167	Unknown
si:ch211-137a8.4	9.5e-171	0.64427	0.286	0.01	1.49e-166	Unknown
tsc22d1	1.95e-163	0.479505	0.306	0.055	3.06e-159	Unknown
h3f3b.1	1.56e-161	1.12192	0.92	0.769	2.45e-157	Unknown
rbbp4	7.72e-161	0.823295	0.569	0.237	1.21e-156	Unknown
nr2f1a	1.34e-156	0.690326	0.234	0.009	2.1e-152	Unknown
cnbpa	6.76e-154	1.00401	0.618	0.402	1.06e-149	Unknown
si:ch73-46j18.5	2.03e-152	0.415205	0.269	0.036	3.18e-148	Unknown
si:ch211-133n4.4	1.53e-151	0.536597	0.295	0.009	2.41e-147	Unknown
mych	2.01e-151	0.601914	0.243	0.048	3.15e-147	Unknown
fscn1a	7.67e-151	0.521547	0.271	0.01	1.21e-146	Unknown
mex3b	3.02e-150	0.610771	0.305	0.008	4.74e-146	Unknown
tgif1	4.21e-150	0.611648	0.353	0.104	6.61e-146	Unknown
zfhx3	3.45e-148	0.51513	0.227	0.027	5.41e-144	Unknown
cx43.4	1.97e-146	0.46672	0.254	0.012	3.09e-142	Unknown
sparc	8.77e-146	0.905976	0.164	0.014	1.38e-141	Unknown
blf	2.28e-145	1.39218	0.141	0.043	3.58e-141	Unknown
mllt11	4.11e-144	0.54326	0.209	0.013	6.46e-140	Unknown
rtn1b	9.24e-144	0.530762	0.207	0.014	1.45e-139	Unknown
pmp22b	1.1e-143	0.741956	0.183	0.015	1.73e-139	Unknown
calr	2.26e-142	0.630568	0.43	0.144	3.54e-138	Unknown
mylpfa	2.7e-140	1.46939	0.17	0.17	4.25e-136	Unknown
cd99l2	2.75e-140	0.511104	0.278	0.061	4.32e-136	Unknown
meis1b	1.26e-138	0.498721	0.227	0.01	1.98e-134	Unknown
tcf15	1.19e-137	0.95588	0.146	0.021	1.87e-133	Unknown
irf2bpl	5.89e-136	0.412643	0.225	0.024	9.26e-132	Unknown
her15.1.1	1.54e-135	1.24764	0.134	0.013	2.42e-131	Unknown
dap1b	8.38e-135	0.536272	0.351	0.108	1.32e-130	Unknown
krt18	1.32e-132	0.980771	0.15	0.017	2.07e-128	Unknown
rrm2.1	2.01e-132	1.32574	0.295	0.073	3.16e-128	Unknown
si:ch211-214p16.1	1.59e-130	1.88057	0.214	0.123	2.5e-126	Unknown
neurod1	4.61e-129	0.800765	0.147	0.014	7.24e-125	Unknown
nat8l	2.05e-128	0.488286	0.25	0.008	3.22e-124	Unknown
cdkn1ca	1.25e-127	0.499867	0.184	0.013	1.96e-123	Unknown
junbb	1.8e-126	0.873246	0.518	0.391	2.83e-122	Unknown
serpinh1b	1.57e-125	0.865863	0.142	0.018	2.47e-121	Unknown
fez1	2.55e-124	0.415001	0.211	0.01	4.01e-120	Unknown
tpm4a	3.18e-123	0.533007	0.178	0.027	5e-119	Unknown
si:ch211-161c3.6	4.48e-123	0.739807	0.145	0.01	7.04e-119	Unknown
nanos1	4.23e-122	0.519101	0.19	0.008	6.65e-118	Unknown
anp32b	4.37e-119	0.853984	0.539	0.318	6.86e-115	Unknown
pmp22a	5.71e-119	0.849199	0.138	0.022	8.98e-115	Unknown
tnni2a.4	2e-118	1.11798	0.177	0.182	3.14e-114	Unknown
hapln1a	1.89e-117	0.583282	0.166	0.007	2.96e-113	Unknown
hmgn2	2.08e-117	0.995432	0.988	0.978	3.27e-113	Unknown
tpma	1.14e-116	1.12111	0.152	0.139	1.79e-112	Unknown
gap43	3.05e-116	0.511245	0.162	0.01	4.79e-112	Unknown
foxg1b	3.46e-116	0.479856	0.162	0.014	5.44e-112	Unknown
celf3a	5.53e-116	0.425931	0.222	0.007	8.69e-112	Unknown
mab21l1	8.04e-116	0.433503	0.187	0.009	1.26e-111	Unknown
her6	1e-115	1.02887	0.219	0.056	1.57e-111	Unknown
snap25b	1.61e-115	0.455655	0.175	0.009	2.52e-111	Unknown
ckma	1.76e-115	1.16384	0.122	0.094	2.77e-111	Unknown
mylz3	1.53e-113	1.16092	0.138	0.139	2.41e-109	Unknown
scrt2	1.47e-112	0.413065	0.177	0.01	2.31e-108	Unknown
bcl2l10	1.44e-111	0.462397	0.364	0.145	2.26e-107	Unknown
myca	4.6e-111	0.430322	0.218	0.044	7.23e-107	Unknown
cxxc5a	1.22e-110	0.343617	0.188	0.011	1.92e-106	Unknown
BX465834.1	2.21e-110	0.444674	0.161	0.021	3.48e-106	Unknown
cnn3a	5.37e-110	0.357125	0.184	0.01	8.43e-106	Unknown
ckmb	7.97e-110	1.12408	0.126	0.116	1.25e-105	Unknown
jdp2b	1.11e-109	1.19183	0.425	0.248	1.75e-105	Unknown
angptl4	3.87e-109	0.461839	0.175	0.007	6.08e-105	Unknown
id4	4.15e-109	0.438343	0.166	0.008	6.51e-105	Unknown
ebf3a	6.64e-109	0.585205	0.156	0.006	1.04e-104	Unknown
pvalb1	1.03e-108	1.25586	0.501	0.451	1.62e-104	Unknown
cnrip1a	1.32e-108	0.38062	0.203	0.007	2.08e-104	Unknown
pde6gb	2.04e-108	0.954649	0.128	0.024	3.21e-104	Unknown
btg2	1.06e-107	0.700109	0.535	0.391	1.67e-103	Unknown
mycn	1.62e-107	0.334157	0.177	0.015	2.54e-103	Unknown
zgc:110540	2.67e-107	0.557486	0.194	0.031	4.2e-103	Unknown
sb:cb81	6.37e-107	0.723747	0.266	0.181	1e-102	Unknown
mibp	8.51e-107	0.505	0.215	0.046	1.34e-102	Unknown
lmo4b	5.7e-106	0.392496	0.164	0.017	8.96e-102	Unknown
si:ch211-284f22.3	4.55e-105	0.378152	0.216	0.006	7.15e-101	Unknown
cspg5a	1.06e-104	0.443957	0.219	0.005	1.66e-100	Unknown
zgc:65894	2.63e-104	0.406244	0.155	0.01	4.14e-100	Unknown
psat1	4.15e-104	0.324815	0.189	0.026	6.53e-100	Unknown
pik3r3b	7.89e-104	0.339008	0.189	0.029	1.24e-99	Unknown
zfhx4	1.72e-103	0.381802	0.16	0.013	2.7e-99	Unknown
stmn2b	2.03e-103	0.407795	0.15	0.015	3.18e-99	Unknown
atpv0e2	3.63e-103	0.347226	0.194	0.036	5.7e-99	Unknown
si:ch211-195b15.8	2.77e-102	0.391478	0.153	0.019	4.35e-98	Unknown
si:dkey-239h2.3	2.64e-101	0.460159	0.247	0.07	4.15e-97	Unknown
si:ch211-214p16.2	4.83e-101	0.602172	0.126	0.02	7.58e-97	Unknown
atp1b2a	9e-101	0.337469	0.187	0.007	1.41e-96	Unknown
rnd3a	1.89e-99	0.353388	0.168	0.019	2.98e-95	Unknown
si:ch211-251b21.1	6.85e-99	0.692404	0.111	0.011	1.08e-94	Unknown
tfap2a	1.05e-98	0.479375	0.135	0.011	1.64e-94	Unknown
id2a	1.09e-97	0.70937	0.485	0.349	1.72e-93	Unknown
msi1	2.92e-97	0.456137	0.166	0.005	4.59e-93	Unknown
rbfox2	3.82e-97	0.273067	0.172	0.013	6.01e-93	Unknown
dut	1.03e-96	0.752534	0.319	0.107	1.62e-92	Unknown
meis2a	1.28e-96	0.514239	0.128	0.008	2.01e-92	Unknown
stmn2a	7.7e-96	0.439734	0.143	0.007	1.21e-91	Unknown
BX927308.1	8.65e-96	0.712456	0.409	0.264	1.36e-91	Unknown
insm1a	1.09e-95	0.592463	0.154	0.004	1.71e-91	Unknown
asf1ba	1.38e-94	0.37794	0.179	0.033	2.17e-90	Unknown
pbx3b	1.57e-94	0.401541	0.156	0.006	2.46e-90	Unknown
si:ch211-56a11.2	2.98e-94	0.785372	0.129	0.039	4.68e-90	Unknown
tspan18b	3.1e-94	0.291629	0.163	0.016	4.88e-90	Unknown
glulb	6.17e-94	0.548679	0.419	0.188	9.69e-90	Unknown
basp1	2.09e-93	0.386813	0.177	0.028	3.28e-89	Unknown
dkc1	8.01e-93	0.462767	0.265	0.087	1.26e-88	Unknown
neurod4	2.93e-91	0.531818	0.111	0.012	4.6e-87	Unknown
phlda2	9.63e-91	0.65187	0.104	0.015	1.51e-86	Unknown
selenom	6.27e-90	0.298404	0.158	0.022	9.85e-86	Unknown
her15.1	3.61e-89	0.769307	0.1	0.005	5.68e-85	Unknown
CU467822.1	8.58e-89	0.336955	0.137	0.008	1.35e-84	Unknown
mab21l2	1.48e-86	0.440712	0.119	0.007	2.33e-82	Unknown
ccnd1	4.62e-86	0.433689	0.206	0.073	7.25e-82	Unknown
spry2	1.28e-85	0.290548	0.16	0.006	2.01e-81	Unknown
pou3f1	1.63e-85	0.444527	0.144	0.004	2.56e-81	Unknown
tcf12	3.58e-85	0.304606	0.148	0.007	5.63e-81	Unknown
cyr61	3.73e-84	0.47352	0.105	0.008	5.86e-80	Unknown
pou2f2a.1	9.13e-84	0.297533	0.134	0.008	1.43e-79	Unknown
sncb	1.21e-83	0.449414	0.174	0.004	1.91e-79	Unknown
phgdh	3.67e-83	0.269581	0.155	0.024	5.77e-79	Unknown
rrm2	3.8e-83	0.894243	0.181	0.04	5.97e-79	Unknown
si:dkey-16p21.8	4e-82	0.593979	0.119	0.028	6.29e-78	Unknown
lfng	5.17e-82	0.364317	0.166	0.041	8.13e-78	Unknown
olfm1b	3.01e-81	0.331254	0.146	0.005	4.73e-77	Unknown
lbr	3.31e-81	0.542718	0.324	0.145	5.19e-77	Unknown
nhp2	4.33e-81	0.609119	0.342	0.232	6.81e-77	Unknown
zgc:153426	1.13e-80	0.292712	0.132	0.007	1.77e-76	Unknown
egr4	9.21e-80	0.481843	0.131	0.017	1.45e-75	Unknown
stx1b	1.87e-79	0.323967	0.151	0.005	2.94e-75	Unknown
ppp1r14c	1.71e-78	0.302191	0.136	0.005	2.68e-74	Unknown
si:ch73-386h18.1	8.86e-78	0.257624	0.127	0.009	1.39e-73	Unknown
tp53inp2	5.07e-77	0.27592	0.156	0.026	7.96e-73	Unknown
nop58	5.75e-77	0.600026	0.349	0.213	9.04e-73	Unknown
sesn1	7.29e-77	0.255723	0.143	0.011	1.15e-72	Unknown
lrrn1	1e-75	0.289722	0.126	0.006	1.57e-71	Unknown
s1pr1	1.41e-75	0.268148	0.121	0.008	2.21e-71	Unknown
snap25a	2.22e-75	0.31429	0.13	0.005	3.49e-71	Unknown
sox3	5.98e-75	0.357987	0.117	0.005	9.4e-71	Unknown
msi2b	2.84e-74	0.260628	0.161	0.03	4.46e-70	Unknown
nop56	2.98e-74	0.570296	0.416	0.311	4.69e-70	Unknown
hells	7.57e-74	0.299645	0.166	0.027	1.19e-69	Unknown
suv39h1b	7.82e-74	0.253312	0.128	0.019	1.23e-69	Unknown
ccna2	5.23e-73	0.407269	0.226	0.063	8.22e-69	Unknown
igfbp1a	1.27e-72	0.533246	0.143	0.023	2e-68	Unknown
arl4aa	2.41e-71	0.287448	0.121	0.016	3.79e-67	Unknown
pclaf	3.28e-71	0.691787	0.301	0.112	5.16e-67	Unknown
gng13b	4.27e-71	0.319914	0.104	0.01	6.71e-67	Unknown
hmgb2a	3.02e-70	0.890044	0.851	0.936	4.75e-66	Unknown
krt8	9.53e-70	0.698392	0.194	0.119	1.5e-65	Unknown
rgcc	1.06e-69	0.351056	0.143	0.02	1.67e-65	Unknown
pbx1a	1.67e-67	0.259677	0.129	0.004	2.62e-63	Unknown
pcna	3.41e-66	0.818797	0.356	0.301	5.36e-62	Unknown
efna1b	1.01e-65	0.265733	0.105	0.005	1.59e-61	Unknown
si:dkey-95p16.2	1.87e-65	0.499432	0.332	0.205	2.94e-61	Unknown
pa2g4a	4e-65	0.499871	0.325	0.194	6.29e-61	Unknown
fosb	1.66e-64	0.480797	0.241	0.062	2.6e-60	Unknown
dlb	2.18e-64	0.402257	0.111	0.003	3.42e-60	Unknown
si:dkey-102m7.3	2.78e-64	0.45348	0.278	0.14	4.37e-60	Unknown
her9	1.43e-63	0.56162	0.173	0.068	2.25e-59	Unknown
pou3f3b	1.43e-62	0.262605	0.127	0.003	2.25e-58	Unknown
impdh1b	7.08e-62	0.28457	0.236	0.098	1.11e-57	Unknown
dla	1.03e-61	0.364387	0.101	0.003	1.61e-57	Unknown
pax6a	2.24e-61	0.27238	0.113	0.003	3.52e-57	Unknown
paics	1.65e-60	0.283673	0.126	0.034	2.6e-56	Unknown
myb	4.51e-59	0.384783	0.137	0.042	7.09e-55	Unknown
nusap1	9.96e-59	0.449063	0.191	0.044	1.56e-54	Unknown
plk3	2.88e-57	0.252214	0.168	0.049	4.53e-53	Unknown
tnnt3b	3.35e-55	0.533764	0.078	0.125	5.27e-51	Unknown
nme2b.2	6.95e-55	0.654825	0.05	0.115	1.09e-50	Unknown
aplp1	2.56e-54	0.261702	0.125	0.003	4.02e-50	Unknown
slbp	1.82e-53	0.283984	0.177	0.064	2.86e-49	Unknown
id2b	1.04e-51	0.260965	0.115	0.012	1.64e-47	Unknown
ddit4	2.6e-47	0.26364	0.211	0.054	4.09e-43	Unknown
net1	2.32e-45	0.265607	0.14	0.047	3.65e-41	Unknown
ptgdsb.1	1.43e-44	0.68067	0.058	0.117	2.25e-40	Unknown
itm2cb	1.01e-40	0.472587	0.389	0.261	1.58e-36	Unknown
aurkb	8.68e-38	0.325023	0.232	0.087	1.36e-33	Unknown
fosl1a	1.56e-37	0.350502	0.204	0.157	2.45e-33	Unknown
dlgap5	5.37e-36	0.257923	0.174	0.06	8.44e-32	Unknown
rrm1	3.41e-35	0.299266	0.23	0.097	5.36e-31	Unknown
nupr1a	5.97e-32	0.255995	0.233	0.136	9.38e-28	Unknown
ak1	1.51e-31	0.424404	0.119	0.152	2.37e-27	Unknown
ube2c	7.23e-31	0.359124	0.184	0.079	1.14e-26	Unknown
si:ch211-69g19.2	3.95e-29	0.316253	0.134	0.047	6.21e-25	Unknown
hbbe1.3	7.37e-29	0.804113	0.317	0.396	1.16e-24	Unknown
rpa3	7.51e-29	0.325357	0.276	0.166	1.18e-24	Unknown
hbbe1.2	1.74e-28	0.851939	0.153	0.168	2.74e-24	Unknown
cdc14b	1.66e-27	0.277744	0.233	0.075	2.61e-23	Unknown
mki67	1.53e-26	0.357498	0.231	0.092	2.4e-22	Unknown
cldni	1.52e-25	0.68224	0.091	0.107	2.38e-21	Unknown
plk1	2.9e-25	0.250445	0.156	0.054	4.56e-21	Unknown
hbae1.1	5.93e-25	1.10586	0.173	0.048	9.32e-21	Unknown
hbae1.3	3.29e-23	1.25725	0.186	0.092	5.17e-19	Unknown
h2afx	3.8e-22	0.357886	0.332	0.233	5.97e-18	Unknown
cdk1	5.19e-14	0.306372	0.222	0.106	8.15e-10	Unknown
hbae3	3.76e-13	0.410675	0.211	0.255	5.9e-09	Unknown
