# Supplementary material for: Ontogenetically distinct neutrophils differ in function and transcriptional profile in zebrafish
Source: Nat Commun. 2023 Aug 15;14:4942. doi: 10.1038/s41467-023-40662-7 (PMC10427629; doi:10.1038/s41467-023-40662-7)
Supplement: Supplementary file 5 — Supplementary Data 2 [file 41467_2023_40662_MOESM5_ESM.xlsx]

## Sheet: Table 1
Supplementary data 2 RBI-derived versus CHT-derived neutrophils steady state
Gene	p_val	avg_log2FC	pct.1	pct.2	p_val_adj	cluster
srgn	9.38e-126	1.13002	0.997	0.998	1.47e-121	Definitive normal
sult6b1	4.63e-122	1.46659	0.969	0.913	7.27e-118	Definitive normal
si:ch1073-429i10.1	1.93e-119	1.75921	0.966	0.851	3.03e-115	Definitive normal
sult2st1	7.8e-118	1.39454	0.979	0.85	1.23e-113	Definitive normal
lect2l	1.01e-114	1.34486	0.995	0.975	1.58e-110	Definitive normal
anxa3b	2.45e-109	1.14159	0.874	0.516	3.86e-105	Definitive normal
MFAP4 (1 of many).1	2.53e-109	1.27147	0.716	0.041	3.97e-105	Definitive normal
xbp1	1.94e-103	1.21078	0.948	0.804	3.04e-99	Definitive normal
sms	2.15e-96	1.27163	0.985	0.906	3.38e-92	Definitive normal
sec61b	8.6e-92	1.08195	0.947	0.758	1.35e-87	Definitive normal
anp32a	8.96e-92	1.15113	0.919	0.686	1.41e-87	Definitive normal
gsto2	3.34e-90	1.25057	0.971	0.867	5.24e-86	Definitive normal
gde1	9.61e-87	0.945697	0.788	0.418	1.51e-82	Definitive normal
alox5ap	3.6e-86	1.0127	0.919	0.695	5.65e-82	Definitive normal
ssr4	8.07e-86	1.11904	0.926	0.764	1.27e-81	Definitive normal
nccrp1	1.02e-80	1.12051	0.966	0.823	1.6e-76	Definitive normal
rpl3	8.9e-80	1.13071	0.979	0.895	1.4e-75	Definitive normal
dbi	4.35e-79	1.12942	0.935	0.742	6.84e-75	Definitive normal
prdx5	7.72e-79	1.02662	0.901	0.657	1.21e-74	Definitive normal
rpl5b	1.99e-78	0.98048	0.897	0.674	3.12e-74	Definitive normal
si:ch73-1a9.3	2.75e-77	1.27698	0.922	0.763	4.32e-73	Definitive normal
calm3b	1.98e-75	1.02851	0.897	0.688	3.11e-71	Definitive normal
atp5f1b	2.75e-73	0.929848	0.895	0.663	4.32e-69	Definitive normal
lrrc15	3.08e-73	0.924968	0.695	0.324	4.84e-69	Definitive normal
cycsb	8.37e-71	0.935417	0.872	0.643	1.32e-66	Definitive normal
abcb9	1.64e-70	0.906413	0.628	0.262	2.57e-66	Definitive normal
thy1	2.49e-70	0.983493	0.984	0.951	3.91e-66	Definitive normal
papss2b	1.27e-68	1.1541	0.7	0.39	1.99e-64	Definitive normal
cdk2ap2	1.58e-68	0.775401	0.632	0.275	2.49e-64	Definitive normal
rpl6	6.54e-68	0.962734	0.968	0.871	1.03e-63	Definitive normal
hnrnpa0b	6.71e-68	0.975045	0.843	0.597	1.05e-63	Definitive normal
mmp13a.1	1.88e-67	0.931908	0.997	0.992	2.95e-63	Definitive normal
calm2a	2.17e-67	0.90644	0.787	0.473	3.41e-63	Definitive normal
id3	4.19e-66	1.44727	0.779	0.505	6.59e-62	Definitive normal
calm3a	8.19e-66	1.0709	0.748	0.445	1.29e-61	Definitive normal
cirbpa	2.64e-65	0.953125	0.943	0.786	4.15e-61	Definitive normal
kctd12.2	1.27e-64	0.99341	0.712	0.434	1.99e-60	Definitive normal
pdia3	1.33e-64	0.943593	0.674	0.38	2.09e-60	Definitive normal
rpl11	1.44e-64	1.05516	0.981	0.917	2.26e-60	Definitive normal
cyb5a	3.27e-64	0.802638	0.706	0.383	5.14e-60	Definitive normal
eif5a2	8.9e-64	0.858655	0.743	0.461	1.4e-59	Definitive normal
ch25hl2	2.53e-63	1.04221	0.866	0.645	3.97e-59	Definitive normal
rps12	2.04e-62	1.07658	0.987	0.934	3.2e-58	Definitive normal
ppib	2e-61	0.874337	0.827	0.617	3.14e-57	Definitive normal
ostc	6.55e-61	0.805016	0.766	0.496	1.03e-56	Definitive normal
dad1	2.6e-60	0.940613	0.908	0.732	4.08e-56	Definitive normal
eif4a1a	6.18e-60	0.902641	0.901	0.74	9.7e-56	Definitive normal
rpl15	2.52e-59	0.994204	0.969	0.915	3.96e-55	Definitive normal
hnrnpabb	8.09e-59	0.744269	0.628	0.311	1.27e-54	Definitive normal
tubb4b	2.88e-58	0.953019	0.971	0.897	4.53e-54	Definitive normal
ssr2	1.26e-57	0.910613	0.761	0.537	1.99e-53	Definitive normal
atp5mc1	1.74e-57	0.908421	0.835	0.582	2.74e-53	Definitive normal
hspa5	2.05e-57	0.865503	0.616	0.322	3.22e-53	Definitive normal
cxcr4b	8.48e-57	1.07957	0.648	0.362	1.33e-52	Definitive normal
raraa	1.2e-56	0.824345	0.614	0.274	1.89e-52	Definitive normal
rps9	1.92e-56	0.965747	0.979	0.902	3.01e-52	Definitive normal
cfl1	1.3e-55	0.981419	0.981	0.929	2.04e-51	Definitive normal
psma8	1.89e-53	0.73738	0.735	0.466	2.97e-49	Definitive normal
prdx2	3.13e-53	0.830895	0.806	0.539	4.92e-49	Definitive normal
hsd3b7	3.6e-53	0.912819	0.761	0.51	5.66e-49	Definitive normal
mid1ip1l	4.79e-53	1.05528	0.919	0.782	7.52e-49	Definitive normal
tmem258	5.66e-53	0.78543	0.777	0.553	8.89e-49	Definitive normal
setb	5.89e-53	0.739325	0.706	0.42	9.26e-49	Definitive normal
eef1g	5.97e-53	0.90093	0.935	0.811	9.38e-49	Definitive normal
rpl35a	6.24e-53	0.933592	0.973	0.898	9.81e-49	Definitive normal
atp5mc3b	1.68e-52	0.82923	0.91	0.73	2.64e-48	Definitive normal
krtcap2	3.02e-52	0.804567	0.62	0.348	4.75e-48	Definitive normal
ckbb	4.81e-52	1.07236	0.578	0.342	7.56e-48	Definitive normal
rps5	6.86e-52	0.916712	0.971	0.913	1.08e-47	Definitive normal
eif4ebp1	1.75e-51	0.695643	0.648	0.34	2.75e-47	Definitive normal
rpl18	1.87e-51	0.931046	0.971	0.91	2.93e-47	Definitive normal
rbm4.3	2.22e-51	0.714034	0.69	0.38	3.49e-47	Definitive normal
mgst1.2	2.35e-51	0.91086	0.808	0.547	3.69e-47	Definitive normal
rpl8	9.69e-51	0.924238	0.974	0.923	1.52e-46	Definitive normal
tram1	1.43e-50	0.751734	0.654	0.394	2.24e-46	Definitive normal
ptmab	4.88e-50	0.950016	0.977	0.904	7.67e-46	Definitive normal
rpl7a	1.06e-49	0.867987	0.979	0.956	1.67e-45	Definitive normal
rps16	3.48e-49	0.88241	0.973	0.926	5.47e-45	Definitive normal
rpl7	4.99e-49	0.940336	0.974	0.902	7.84e-45	Definitive normal
rps7	4.98e-47	0.878567	0.977	0.944	7.83e-43	Definitive normal
manf	1.55e-46	0.723915	0.538	0.284	2.44e-42	Definitive normal
rps6	2.97e-46	0.864992	0.973	0.928	4.66e-42	Definitive normal
rps4x	5.13e-46	0.852927	0.969	0.901	8.07e-42	Definitive normal
cct7	1.01e-45	0.666988	0.661	0.37	1.59e-41	Definitive normal
rpl10a	1.1e-45	0.899711	0.96	0.848	1.73e-41	Definitive normal
rhocb	1.51e-45	0.734613	0.619	0.358	2.38e-41	Definitive normal
rps18	2.27e-45	0.867721	0.963	0.861	3.57e-41	Definitive normal
rps20	3.61e-45	0.887983	0.992	0.965	5.68e-41	Definitive normal
prkcda	1.69e-44	0.734896	0.722	0.45	2.66e-40	Definitive normal
CU499336.2	2.78e-44	0.84316	0.992	0.938	4.38e-40	Definitive normal
serp1	4.57e-44	0.80592	0.696	0.461	7.19e-40	Definitive normal
si:ch211-222l21.1	7.69e-44	0.892513	0.913	0.737	1.21e-39	Definitive normal
rpn1	1.15e-43	0.70566	0.551	0.304	1.81e-39	Definitive normal
tmed5	1.36e-43	0.677826	0.612	0.335	2.13e-39	Definitive normal
RPL41	3.94e-43	0.897629	1	0.992	6.19e-39	Definitive normal
gmds	4.5e-43	0.582073	0.493	0.21	7.07e-39	Definitive normal
psmb1	7.02e-43	0.638253	0.624	0.36	1.1e-38	Definitive normal
rplp0	1.88e-42	0.870999	0.989	0.949	2.95e-38	Definitive normal
psmb4	8.61e-42	0.627056	0.656	0.385	1.35e-37	Definitive normal
tubb2b	7.06e-41	0.858019	0.832	0.568	1.11e-36	Definitive normal
hmga1a	8.91e-41	0.922464	0.913	0.738	1.4e-36	Definitive normal
psmb3	9.24e-41	0.610701	0.599	0.342	1.45e-36	Definitive normal
h3f3b.1	1.14e-40	1.01409	0.893	0.69	1.8e-36	Definitive normal
ufm1	1.81e-40	0.578914	0.53	0.238	2.85e-36	Definitive normal
fam107b	2.26e-40	0.652828	0.601	0.352	3.55e-36	Definitive normal
cct3	2.67e-40	0.595273	0.557	0.296	4.2e-36	Definitive normal
zgc:92066	2.83e-40	0.974409	0.998	0.981	4.45e-36	Definitive normal
sybl1	6.1e-40	0.60383	0.57	0.315	9.59e-36	Definitive normal
sod1	8.25e-40	0.564289	0.473	0.195	1.3e-35	Definitive normal
tuba8l	9.47e-40	0.960159	0.872	0.676	1.49e-35	Definitive normal
prdx1	1.06e-39	0.865145	0.903	0.764	1.66e-35	Definitive normal
odc1	1.43e-39	0.75502	0.966	0.922	2.25e-35	Definitive normal
rps3a	1.68e-39	0.819723	0.971	0.892	2.65e-35	Definitive normal
spcs2	5.18e-39	0.565444	0.527	0.287	8.14e-35	Definitive normal
pycard	1.97e-38	0.667082	0.711	0.451	3.1e-34	Definitive normal
rpl10	2.12e-38	0.826612	0.977	0.92	3.33e-34	Definitive normal
rps8a	2.31e-38	0.785618	0.963	0.913	3.63e-34	Definitive normal
cnbpa	2.35e-38	0.635624	0.494	0.24	3.7e-34	Definitive normal
si:ch211-147m6.2	3.23e-38	0.475972	0.331	0.028	5.08e-34	Definitive normal
prdx4	2.63e-37	0.574541	0.462	0.196	4.13e-33	Definitive normal
ctss2.1	3.54e-37	0.749559	0.966	0.884	5.56e-33	Definitive normal
psma5	4.85e-37	0.579319	0.586	0.346	7.63e-33	Definitive normal
rplp1	1.05e-36	0.789104	0.992	0.981	1.65e-32	Definitive normal
gclc	2.28e-36	0.64702	0.64	0.37	3.58e-32	Definitive normal
snd1	5.12e-36	0.540041	0.493	0.242	8.04e-32	Definitive normal
ilf2	1.3e-35	0.523081	0.506	0.252	2.04e-31	Definitive normal
aqp3a	1.77e-35	0.771605	0.821	0.714	2.79e-31	Definitive normal
h2afvb	2.02e-35	0.785232	0.914	0.786	3.18e-31	Definitive normal
rpl37.1	2.07e-35	0.776298	0.99	0.954	3.25e-31	Definitive normal
si:ch211-147m6.1	2.5e-35	0.422376	0.326	0.042	3.93e-31	Definitive normal
canx	3.93e-35	0.566552	0.595	0.335	6.18e-31	Definitive normal
rps15a	6.89e-35	0.766933	0.99	0.96	1.08e-30	Definitive normal
cnbpb	1.24e-34	0.519908	0.509	0.253	1.94e-30	Definitive normal
sec61g	1.54e-34	0.735643	0.973	0.934	2.42e-30	Definitive normal
acp5a	6.09e-34	0.694748	0.693	0.531	9.58e-30	Definitive normal
nrros	7.13e-34	0.646461	0.785	0.596	1.12e-29	Definitive normal
oaz1a	1.02e-33	0.788724	0.827	0.652	1.6e-29	Definitive normal
ddost	1.7e-33	0.572264	0.53	0.317	2.67e-29	Definitive normal
cbx7a	2.22e-33	0.456631	0.341	0.108	3.49e-29	Definitive normal
fkbp2	2.33e-33	0.506867	0.467	0.242	3.67e-29	Definitive normal
lsm7	3.36e-33	0.63712	0.75	0.524	5.29e-29	Definitive normal
dnajb11	4.28e-33	0.492044	0.428	0.203	6.73e-29	Definitive normal
rpl22l1	9.07e-33	0.70754	0.837	0.637	1.42e-28	Definitive normal
hdlbpa	1.04e-32	0.5253	0.42	0.189	1.63e-28	Definitive normal
magoh	1.08e-32	0.509142	0.525	0.281	1.7e-28	Definitive normal
npm1a	2.21e-32	0.601106	0.344	0.133	3.47e-28	Definitive normal
gstp1	2.41e-32	0.735955	0.79	0.546	3.78e-28	Definitive normal
clta	2.69e-32	0.542592	0.578	0.33	4.22e-28	Definitive normal
hmgb1a	4.14e-32	0.571386	0.549	0.362	6.51e-28	Definitive normal
cebpa	4.38e-32	0.757544	0.606	0.431	6.89e-28	Definitive normal
rpl23	1.19e-31	0.718729	0.976	0.921	1.88e-27	Definitive normal
ranbp1	2.19e-31	0.518751	0.472	0.228	3.45e-27	Definitive normal
pdia2	2.24e-31	0.483433	0.383	0.171	3.53e-27	Definitive normal
igf2bp3	2.61e-31	0.571254	0.578	0.329	4.1e-27	Definitive normal
psmc5	3e-31	0.44468	0.407	0.159	4.71e-27	Definitive normal
rplp2l	4.1e-31	0.720653	0.981	0.955	6.44e-27	Definitive normal
ppt1	5.07e-31	0.955295	0.918	0.829	7.97e-27	Definitive normal
chac1	7.78e-31	0.704199	0.924	0.794	1.22e-26	Definitive normal
acod1	1.33e-30	0.433303	0.37	0.108	2.08e-26	Definitive normal
ctsla	1.33e-30	0.527863	0.452	0.176	2.1e-26	Definitive normal
snrpb	1.47e-30	0.514179	0.548	0.287	2.31e-26	Definitive normal
ccr9a	1.76e-30	0.697795	0.937	0.94	2.77e-26	Definitive normal
cnpy1	3.29e-30	0.59539	0.439	0.245	5.17e-26	Definitive normal
hmgb2a	3.77e-30	1.00455	0.979	0.883	5.92e-26	Definitive normal
glulb	6.13e-30	0.439457	0.267	0.065	9.63e-26	Definitive normal
hmgn3	6.91e-30	0.546451	0.522	0.285	1.09e-25	Definitive normal
actc1b	1.07e-29	0.351987	0.279	0.058	1.67e-25	Definitive normal
dub	1.93e-29	0.523066	0.519	0.301	3.04e-25	Definitive normal
dapp1	2.61e-29	0.487837	0.468	0.23	4.1e-25	Definitive normal
snrpg	4.4e-29	0.560562	0.564	0.357	6.91e-25	Definitive normal
dap	4.62e-29	0.41458	0.315	0.106	7.26e-25	Definitive normal
si:dkey-5n18.1	8.03e-29	0.389924	0.249	0.017	1.26e-24	Definitive normal
psmc6	1.72e-28	0.435747	0.417	0.196	2.71e-24	Definitive normal
banf1	2.19e-28	0.650831	0.62	0.365	3.45e-24	Definitive normal
prmt1	3.81e-28	0.442769	0.397	0.177	5.99e-24	Definitive normal
psmb5	4.27e-28	0.429055	0.396	0.171	6.7e-24	Definitive normal
pnp5a	6.68e-28	0.7701	0.9	0.776	1.05e-23	Definitive normal
si:ch211-197h24.9	7.26e-28	0.419101	0.307	0.118	1.14e-23	Definitive normal
abcf1	8.95e-28	0.421045	0.381	0.171	1.41e-23	Definitive normal
rps14	1.36e-27	0.650123	0.981	0.909	2.14e-23	Definitive normal
cbx3a	1.78e-27	0.508484	0.54	0.322	2.79e-23	Definitive normal
eif4bb	2.13e-27	0.391582	0.342	0.134	3.34e-23	Definitive normal
sqstm1	2.57e-27	0.437449	0.423	0.196	4.03e-23	Definitive normal
hmgn2	2.78e-27	0.8797	0.99	0.945	4.36e-23	Definitive normal
wnt11	3.02e-27	0.610735	0.405	0.196	4.75e-23	Definitive normal
eif4ebp3l	3.98e-27	0.429044	0.304	0.1	6.26e-23	Definitive normal
ccng1	1.27e-26	0.70243	0.798	0.623	1.99e-22	Definitive normal
rbbp4	1.47e-26	0.524095	0.357	0.153	2.31e-22	Definitive normal
rad21a	2.44e-26	0.464057	0.499	0.281	3.84e-22	Definitive normal
hmgb2b	2.91e-26	0.710314	0.504	0.251	4.57e-22	Definitive normal
nars	3.36e-26	0.380723	0.302	0.114	5.29e-22	Definitive normal
snrpd1	3.4e-26	0.501707	0.564	0.341	5.34e-22	Definitive normal
tspan36	1.08e-25	0.398289	0.275	0.08	1.7e-21	Definitive normal
nop58	1.26e-25	0.336312	0.268	0.073	1.97e-21	Definitive normal
fdx1	1.7e-25	0.399293	0.404	0.192	2.68e-21	Definitive normal
psmd1	3.24e-25	0.380847	0.355	0.16	5.09e-21	Definitive normal
h2afx1	1.12e-24	0.603324	0.717	0.492	1.75e-20	Definitive normal
si:ch73-281n10.2	5.11e-24	0.987837	0.582	0.325	8.03e-20	Definitive normal
snrpf	1.06e-23	0.477174	0.611	0.404	1.67e-19	Definitive normal
ldhba	1.74e-23	0.501963	0.249	0.078	2.74e-19	Definitive normal
mfap4	2.55e-23	0.288321	0.195	0.026	4.01e-19	Definitive normal
uchl5	2.6e-23	0.309692	0.258	0.079	4.08e-19	Definitive normal
rab3db	3.07e-23	0.29146	0.195	0.035	4.83e-19	Definitive normal
nop56	3.94e-23	0.40036	0.397	0.192	6.19e-19	Definitive normal
calr3b	4.86e-23	0.38212	0.2	0.05	7.64e-19	Definitive normal
slc7a6os	5.2e-23	0.373322	0.33	0.126	8.17e-19	Definitive normal
si:ch211-260e23.8	2.32e-22	0.496122	0.422	0.225	3.65e-18	Definitive normal
ndufab1b	6.21e-22	0.394636	0.412	0.228	9.75e-18	Definitive normal
grna	6.45e-22	0.452887	0.48	0.281	1.01e-17	Definitive normal
hspa4a	1.6e-21	0.478174	0.582	0.397	2.51e-17	Definitive normal
mydgf	2.11e-21	0.351547	0.278	0.125	3.32e-17	Definitive normal
lgals2a	2.47e-21	0.269252	0.176	0.021	3.88e-17	Definitive normal
pa2g4b	3.11e-21	0.340335	0.315	0.138	4.88e-17	Definitive normal
tmco1	3.29e-21	0.367418	0.355	0.178	5.17e-17	Definitive normal
hbegfa	3.66e-21	0.510236	0.588	0.389	5.75e-17	Definitive normal
dusp5	3.74e-21	0.509257	0.711	0.52	5.87e-17	Definitive normal
snrpe	4.15e-21	0.417025	0.506	0.324	6.52e-17	Definitive normal
hspe1	4.44e-21	0.359043	0.305	0.134	6.97e-17	Definitive normal
zgc:158403	4.61e-21	0.38172	0.341	0.163	7.25e-17	Definitive normal
cited4b	6.54e-21	0.443256	0.397	0.208	1.03e-16	Definitive normal
fam76b	9.05e-21	0.436659	0.502	0.329	1.42e-16	Definitive normal
psmd12	9.26e-21	0.285164	0.257	0.081	1.45e-16	Definitive normal
nop10	1.12e-20	0.405525	0.449	0.253	1.76e-16	Definitive normal
tomm6	1.19e-20	0.357319	0.321	0.16	1.87e-16	Definitive normal
cbx5	1.25e-20	0.360217	0.349	0.149	1.97e-16	Definitive normal
hsp90aa1.2	1.49e-20	0.766047	0.677	0.468	2.34e-16	Definitive normal
ptgs1	1.68e-20	0.299929	0.26	0.086	2.64e-16	Definitive normal
sephs2	2.15e-20	0.364345	0.372	0.199	3.38e-16	Definitive normal
anp32b	4.78e-20	0.51544	0.425	0.222	7.52e-16	Definitive normal
s100a10b	5.6e-20	0.72002	0.512	0.324	8.8e-16	Definitive normal
pdia6	6.86e-20	0.337857	0.231	0.09	1.08e-15	Definitive normal
si:ch211-264f5.2	9.19e-20	0.51515	0.685	0.557	1.44e-15	Definitive normal
cfh	9.54e-20	0.301498	0.265	0.086	1.5e-15	Definitive normal
CR318588.4	1.01e-19	0.625609	0.995	0.99	1.59e-15	Definitive normal
ufc1	1.29e-19	0.376024	0.447	0.275	2.03e-15	Definitive normal
gmppb	3.09e-19	0.275678	0.233	0.083	4.85e-15	Definitive normal
hsp90b1	3.09e-19	0.324059	0.294	0.132	4.86e-15	Definitive normal
fbl	3.44e-19	0.275678	0.236	0.084	5.41e-15	Definitive normal
si:ch211-9d9.1	3.49e-19	0.897689	0.829	0.742	5.48e-15	Definitive normal
hspa9	4e-19	0.341925	0.344	0.168	6.29e-15	Definitive normal
snrpa	4.01e-19	0.304976	0.297	0.129	6.3e-15	Definitive normal
zgc:112356	4.76e-19	0.337298	0.355	0.174	7.48e-15	Definitive normal
sult2st2	5.01e-19	0.326988	0.273	0.108	7.88e-15	Definitive normal
rab5if	5.9e-19	0.294138	0.205	0.076	9.27e-15	Definitive normal
histh1l	7.09e-19	0.769066	0.871	0.753	1.11e-14	Definitive normal
tomm40l	7.19e-19	0.259038	0.199	0.057	1.13e-14	Definitive normal
npm3	1.11e-18	0.272841	0.236	0.083	1.74e-14	Definitive normal
rps6kb1b	1.16e-18	0.364084	0.384	0.215	1.82e-14	Definitive normal
klf6a	1.2e-18	0.482572	0.683	0.51	1.89e-14	Definitive normal
mrps18a	1.93e-18	0.26467	0.233	0.081	3.03e-14	Definitive normal
larp4ab	2.34e-18	0.388546	0.42	0.227	3.67e-14	Definitive normal
si:dkey-83k24.5	2.34e-18	0.420597	0.506	0.329	3.68e-14	Definitive normal
sub1b	2.9e-18	0.346093	0.388	0.194	4.56e-14	Definitive normal
nhp2	4.66e-18	0.283815	0.252	0.105	7.32e-14	Definitive normal
alox12	6.28e-18	0.311454	0.317	0.15	9.87e-14	Definitive normal
fam210b	7.5e-18	0.50029	0.457	0.273	1.18e-13	Definitive normal
hamp	8.08e-18	0.260781	0.166	0.008	1.27e-13	Definitive normal
lsm12a	1.24e-17	0.29248	0.313	0.138	1.95e-13	Definitive normal
nutf2l	1.34e-17	0.405245	0.412	0.232	2.1e-13	Definitive normal
itm2cb	1.53e-17	0.461606	0.338	0.189	2.41e-13	Definitive normal
sumo3b	1.55e-17	0.431687	0.342	0.189	2.43e-13	Definitive normal
tomm20a	2.51e-17	0.256953	0.204	0.062	3.94e-13	Definitive normal
s100z	2.73e-17	0.42692	0.241	0.091	4.29e-13	Definitive normal
ap1m1	4.42e-17	0.323648	0.375	0.184	6.95e-13	Definitive normal
BX908782.3	4.96e-17	0.361253	0.26	0.114	7.8e-13	Definitive normal
si:ch211-288g17.3	5.66e-17	0.454321	0.409	0.215	8.89e-13	Definitive normal
tmem263	5.86e-17	0.285312	0.257	0.12	9.21e-13	Definitive normal
ccl34b.1	8.33e-17	0.252639	0.163	0.008	1.31e-12	Definitive normal
acsl4a	1.4e-16	0.264471	0.257	0.105	2.2e-12	Definitive normal
amd1	2.42e-16	0.376384	0.478	0.29	3.81e-12	Definitive normal
zgc:152945	2.69e-16	0.250332	0.218	0.077	4.23e-12	Definitive normal
agr1	3.4e-16	0.309267	0.187	0.059	5.35e-12	Definitive normal
lrrc59	4.53e-16	0.355763	0.365	0.206	7.12e-12	Definitive normal
zgc:194312	5.77e-16	0.321849	0.394	0.207	9.06e-12	Definitive normal
sdf2l1	5.85e-16	0.291773	0.302	0.159	9.19e-12	Definitive normal
si:ch211-136m16.8	6.19e-16	0.383436	0.569	0.402	9.73e-12	Definitive normal
selenoh	1.12e-15	0.389591	0.376	0.196	1.76e-11	Definitive normal
smc1al	2.19e-15	0.310142	0.36	0.189	3.44e-11	Definitive normal
CABZ01058647.1	2.24e-15	0.914079	0.239	0.184	3.52e-11	Definitive normal
rsl1d1	2.47e-15	0.253665	0.252	0.098	3.88e-11	Definitive normal
si:dkey-159f12.2	2.54e-15	0.578851	0.84	0.762	4e-11	Definitive normal
h1fx	2.67e-15	0.846463	0.717	0.616	4.2e-11	Definitive normal
zgc:198419	3.6e-15	0.626761	0.927	0.832	5.65e-11	Definitive normal
snu13b	3.92e-15	0.326905	0.357	0.167	6.16e-11	Definitive normal
hpgd	4.56e-15	0.5574	0.704	0.564	7.16e-11	Definitive normal
lbr	4.76e-15	0.348953	0.31	0.146	7.48e-11	Definitive normal
dynll1	6.82e-15	0.486733	0.543	0.353	1.07e-10	Definitive normal
rex1bd	7.12e-15	0.278184	0.297	0.15	1.12e-10	Definitive normal
anxa1a	8.03e-15	0.329193	0.158	0.047	1.26e-10	Definitive normal
pde7a	1.24e-14	0.281755	0.289	0.155	1.94e-10	Definitive normal
ppp1caa	2.04e-14	0.401263	0.609	0.431	3.21e-10	Definitive normal
ptgdsb.1	2.55e-14	0.259311	0.252	0.1	4e-10	Definitive normal
p4hb	3.92e-14	0.618596	0.578	0.511	6.17e-10	Definitive normal
msmo1	4.41e-14	0.421244	0.294	0.165	6.93e-10	Definitive normal
vdac1	5.34e-14	0.339405	0.446	0.279	8.38e-10	Definitive normal
igf2bp1	6.29e-14	0.261675	0.271	0.141	9.89e-10	Definitive normal
taf9	9.52e-14	0.31487	0.394	0.22	1.5e-09	Definitive normal
hmgb3a	1.47e-13	0.25835	0.249	0.106	2.32e-09	Definitive normal
galnt7	1.64e-13	0.304893	0.407	0.242	2.58e-09	Definitive normal
cst14b.2	1.73e-13	0.921605	0.583	0.522	2.71e-09	Definitive normal
si:ch211-153b23.5	2.02e-13	0.510219	0.67	0.547	3.17e-09	Definitive normal
si:ch73-141c7.1	3.77e-13	0.46261	0.129	0.04	5.92e-09	Definitive normal
hspd1	4.29e-13	0.256147	0.291	0.144	6.73e-09	Definitive normal
mdm2	5.16e-13	0.324772	0.346	0.192	8.11e-09	Definitive normal
mmp13a	1.04e-12	0.512719	0.979	0.987	1.63e-08	Definitive normal
hsp70.3	1.22e-12	0.651576	0.708	0.592	1.92e-08	Definitive normal
si:ch211-284o19.8	1.64e-12	0.420166	0.856	0.745	2.57e-08	Definitive normal
rgs2	1.94e-12	0.466035	0.409	0.258	3.04e-08	Definitive normal
rps27l	2.21e-12	0.414151	0.506	0.392	3.47e-08	Definitive normal
ctsl.1	4.1e-12	0.77874	0.475	0.319	6.44e-08	Definitive normal
pcna	4.63e-12	0.476714	0.414	0.252	7.28e-08	Definitive normal
CR848841.1	5.71e-12	0.321254	0.409	0.251	8.98e-08	Definitive normal
AL831726.1	6.6e-12	0.277729	0.331	0.186	1.04e-07	Definitive normal
si:ch73-170d6.3	1.2e-11	0.255304	0.299	0.174	1.89e-07	Definitive normal
jdp2b	1.28e-11	0.31414	0.291	0.18	2e-07	Definitive normal
crp6	1.71e-11	0.344967	0.166	0.069	2.69e-07	Definitive normal
ctsba	2.74e-11	0.302545	0.491	0.338	4.31e-07	Definitive normal
f3b	2.86e-11	0.446451	0.843	0.867	4.49e-07	Definitive normal
spi1a	4.53e-11	0.381783	0.69	0.589	7.12e-07	Definitive normal
nono	5.59e-11	0.27155	0.338	0.177	8.78e-07	Definitive normal
ccr12b.1	9.69e-11	0.330474	0.363	0.242	1.52e-06	Definitive normal
cnksr2b	1.45e-10	0.320669	0.499	0.343	2.28e-06	Definitive normal
si:ch211-214p16.1	2.77e-10	0.415349	0.195	0.072	4.35e-06	Definitive normal
rpa3	5.71e-10	0.30158	0.254	0.133	8.97e-06	Definitive normal
si:dkey-27i16.2	8.44e-10	0.450093	0.575	0.424	1.33e-05	Definitive normal
cenpx	1.02e-09	0.277091	0.414	0.286	1.6e-05	Definitive normal
mcl1b	1.25e-09	0.357013	0.679	0.574	1.96e-05	Definitive normal
stk17al	1.34e-09	0.350517	0.62	0.48	2.1e-05	Definitive normal
zgc:109934	1.62e-09	0.473106	0.948	0.898	2.54e-05	Definitive normal
fth1a	4.57e-09	0.427805	0.966	0.886	7.18e-05	Definitive normal
zgc:194125	4.72e-09	0.428361	0.729	0.603	7.41e-05	Definitive normal
tmsb1	5.15e-09	0.585454	0.628	0.493	8.09e-05	Definitive normal
ier2a	1.26e-08	0.332899	0.648	0.487	0.000198694	Definitive normal
kpna2	1.39e-08	0.485614	0.171	0.084	0.000219053	Definitive normal
mid1ip1b	1.46e-08	0.285818	0.551	0.418	0.000229779	Definitive normal
arg2	1.57e-08	0.397907	0.612	0.505	0.000246246	Definitive normal
tuba8l4	3.17e-08	0.361148	0.83	0.68	0.000498751	Definitive normal
id2a	3.34e-08	0.254962	0.368	0.251	0.000525225	Definitive normal
adgrg1.1	3.44e-08	0.282718	0.428	0.334	0.000541081	Definitive normal
top1l	5.31e-08	0.279754	0.569	0.428	0.000834563	Definitive normal
rcan1a	5.43e-08	0.27453	0.289	0.183	0.000852887	Definitive normal
rsrp1	5.82e-08	0.309522	0.738	0.643	0.000914243	Definitive normal
h2afx	6.87e-08	0.372035	0.346	0.203	0.00107932	Definitive normal
cdc14b	1.1e-07	0.255496	0.134	0.057	0.00173231	Definitive normal
hsp70.2	1.28e-07	0.523096	0.481	0.356	0.00201763	Definitive normal
hsp70l	2.06e-07	0.443215	0.37	0.25	0.00323252	Definitive normal
BX908782.2	3.04e-07	0.609064	0.614	0.507	0.00478148	Definitive normal
cdk1	4.25e-07	0.36164	0.145	0.087	0.00667215	Definitive normal
MFAP4 (1 of many).8	5.23e-07	0.400505	0.37	0.265	0.00821521	Definitive normal
crp7	1.32e-06	0.286165	0.195	0.092	0.020719	Definitive normal
lygl1	3.35e-06	0.267792	0.372	0.185	0.0526687	Definitive normal
si:dkey-19b23.14	8.2e-06	0.298495	0.924	0.876	0.128855	Definitive normal
ncf1	1.05e-05	0.340298	0.855	0.772	0.165572	Definitive normal
ly6m5	1.09e-05	0.414475	0.412	0.345	0.171238	Definitive normal
ved	1.22e-05	0.63423	0.514	0.459	0.191771	Definitive normal
rrm2.1	1.33e-05	0.26409	0.103	0.059	0.208516	Definitive normal
si:ch211-117m20.5	2.75e-05	0.288381	0.268	0.193	0.431755	Definitive normal
nfkbiab	0.000185931	0.30178	0.788	0.637	1	Definitive normal
il1b	0.00220282	0.295799	0.777	0.685	1	Definitive normal
rn7sk	3.14e-14	0.467898	0.466	0.333	4.93e-10	Primitive normal
BX649485.2	3.04e-11	0.617296	0.48	0.347	4.78e-07	Primitive normal
il4	6.35e-09	0.701587	0.711	0.452	9.99e-05	Primitive normal
csf3b	6.69e-05	0.531467	0.233	0.155	1	Primitive normal
tppp	0.00145113	0.388528	0.401	0.368	1	Primitive normal
