# Supplementary material for: Ontogenetically distinct neutrophils differ in function and transcriptional profile in zebrafish
Source: Nat Commun. 2023 Aug 15;14:4942. doi: 10.1038/s41467-023-40662-7 (PMC10427629; doi:10.1038/s41467-023-40662-7)
Supplement: Supplementary file 6 — Supplementary Data 3 [file 41467_2023_40662_MOESM6_ESM.xlsx]

## Sheet: Table 1
Supplementary Data 3 DE RBI-derived neutrophils upon caudal fin transection
Gene	p_val	avg_log2FC	pct.1	pct.2	p_val_adj	cluster
mrps15	5.54e-114	1.08334	0.903	0.764	8.7e-110	Primitive cut
CU499336.2	1.56e-52	0.86125	0.953	0.938	2.45e-48	Primitive cut
CR388166.2	8.68e-37	0.377817	0.292	0.058	1.36e-32	Primitive cut
si:dkey-19b23.14	7.69e-32	0.610755	0.958	0.876	1.21e-27	Primitive cut
aif1l	2.38e-30	0.561802	0.405	0.154	3.74e-26	Primitive cut
si:ch211-147m6.1	2.19e-29	0.331679	0.251	0.042	3.44e-25	Primitive cut
si:ch211-147m6.2	1.82e-26	0.314921	0.222	0.028	2.86e-22	Primitive cut
MFAP4 (1 of many).1	3.27e-26	0.29509	0.222	0.041	5.13e-22	Primitive cut
dram1	1.77e-25	0.352415	0.369	0.183	2.78e-21	Primitive cut
si:ch211-213c4.5	2.16e-21	0.356154	0.443	0.277	3.4e-17	Primitive cut
plekhf1	6.37e-20	0.383079	0.288	0.141	1e-15	Primitive cut
zgc:194125	4.51e-19	0.535748	0.743	0.603	7.09e-15	Primitive cut
pglyrp5	1.51e-18	0.603347	0.566	0.239	2.38e-14	Primitive cut
lygl1	1.91e-18	0.398574	0.43	0.185	3e-14	Primitive cut
ifitm1	1.02e-16	0.661911	0.379	0.175	1.61e-12	Primitive cut
nfkbiaa	1.05e-12	0.336647	0.331	0.189	1.64e-08	Primitive cut
mxi1	2.58e-12	0.260579	0.383	0.218	4.05e-08	Primitive cut
BX908782.2	5.47e-10	0.552251	0.681	0.507	8.59e-06	Primitive cut
zgc:198419	1.25e-09	0.402105	0.882	0.832	1.96e-05	Primitive cut
pim2	3.05e-09	0.280448	0.333	0.199	4.79e-05	Primitive cut
zgc:109934	3.09e-05	0.267847	0.922	0.898	0.485137	Primitive cut
tnfb	5.79e-05	0.302564	0.393	0.263	0.909453	Primitive cut
ccl38a.5	0.00856744	0.256682	0.199	0.085	1	Primitive cut
mmp13a.1	1.01e-147	1.17813	0.992	0.984	1.59e-143	Primitive normal
npsn	1.16e-121	1.01431	0.999	0.992	1.82e-117	Primitive normal
lyz	1.44e-121	1.19616	1	1	2.26e-117	Primitive normal
cpa5	1.96e-111	0.996923	0.984	0.925	3.08e-107	Primitive normal
mmp13a	3.23e-96	1.06735	0.987	0.971	5.07e-92	Primitive normal
srgn	2.09e-94	0.89233	0.998	0.996	3.28e-90	Primitive normal
ANPEP (1 of many)	8.34e-90	0.816739	0.851	0.623	1.31e-85	Primitive normal
mpx	8.11e-79	0.839025	0.991	0.952	1.27e-74	Primitive normal
aqp3a	6.22e-77	0.865887	0.714	0.41	9.78e-73	Primitive normal
ccr9a	6.38e-77	0.851573	0.94	0.925	1e-72	Primitive normal
ctss2.1	5.18e-67	0.843698	0.884	0.753	8.14e-63	Primitive normal
il34	1.08e-66	0.825956	0.853	0.581	1.7e-62	Primitive normal
sult2st1	1.39e-64	0.83116	0.85	0.743	2.18e-60	Primitive normal
cebpb	4.44e-64	0.82552	0.956	0.951	6.98e-60	Primitive normal
si:ch1073-429i10.1	2.42e-61	1.02814	0.851	0.63	3.8e-57	Primitive normal
gsto2	2.23e-58	0.792467	0.867	0.816	3.5e-54	Primitive normal
sms	6.58e-56	0.818201	0.906	0.813	1.03e-51	Primitive normal
pfn1	1.89e-54	0.712187	0.999	0.997	2.97e-50	Primitive normal
si:ch211-264f5.2	1.01e-53	0.605784	0.557	0.319	1.58e-49	Primitive normal
si:dkey-24p1.7	1.32e-53	0.476921	0.424	0.159	2.08e-49	Primitive normal
rps11	3.33e-53	0.697182	0.889	0.919	5.23e-49	Primitive normal
xbp1	3.2e-51	0.637321	0.804	0.69	5.03e-47	Primitive normal
rn7sk	1.29e-50	0.696984	0.466	0.234	2.02e-46	Primitive normal
lect2l	3.14e-49	0.747689	0.975	0.925	4.93e-45	Primitive normal
chac1	7.06e-49	0.685935	0.794	0.757	1.11e-44	Primitive normal
actb1	2.61e-47	0.647615	0.998	0.996	4.09e-43	Primitive normal
ch25hl2	6.88e-47	0.678054	0.645	0.396	1.08e-42	Primitive normal
ca6	1.23e-43	0.42863	0.392	0.16	1.93e-39	Primitive normal
chia.6.1	3.03e-42	0.480257	0.504	0.297	4.76e-38	Primitive normal
acp5a	2.19e-41	0.529006	0.531	0.301	3.44e-37	Primitive normal
ssr4	2.83e-39	0.557675	0.764	0.612	4.45e-35	Primitive normal
f3b	3.55e-39	0.670397	0.867	0.765	5.57e-35	Primitive normal
tagln2	1.96e-38	0.545306	0.671	0.528	3.08e-34	Primitive normal
ponzr6	6.86e-38	0.545611	0.671	0.531	1.08e-33	Primitive normal
cfl1l	1.13e-37	0.603239	0.832	0.827	1.78e-33	Primitive normal
alox5ap	1.41e-36	0.526884	0.695	0.48	2.22e-32	Primitive normal
il4	4.74e-35	1.0503	0.711	0.625	7.45e-31	Primitive normal
sult6b1	1.96e-34	0.584031	0.913	0.908	3.08e-30	Primitive normal
lxn	4.28e-34	0.534696	0.764	0.683	6.73e-30	Primitive normal
si:dkey-159f12.2	8.17e-34	0.654473	0.762	0.734	1.28e-29	Primitive normal
itgae.2	1.4e-33	0.344144	0.328	0.134	2.2e-29	Primitive normal
scpp8	2.39e-32	0.569516	0.952	0.902	3.76e-28	Primitive normal
pycard	3.24e-32	0.422409	0.451	0.284	5.1e-28	Primitive normal
kctd12.2	5.71e-32	0.457744	0.434	0.21	8.97e-28	Primitive normal
rpl22l1	1.97e-31	0.508256	0.637	0.551	3.1e-27	Primitive normal
si:ch211-163c2.2	5.31e-31	0.380643	0.423	0.22	8.34e-27	Primitive normal
si:ch73-1a9.3	8.47e-31	0.605322	0.763	0.674	1.33e-26	Primitive normal
gde1	2.3e-30	0.373107	0.418	0.21	3.61e-26	Primitive normal
si:zfos-741a10.3	8.73e-30	0.442458	0.584	0.4	1.37e-25	Primitive normal
cbr1l	2.67e-29	0.325361	0.311	0.131	4.2e-25	Primitive normal
cfl1	4.04e-29	0.545061	0.929	0.952	6.35e-25	Primitive normal
CR354540.2	4.92e-29	0.414994	0.215	0.084	7.73e-25	Primitive normal
h3f3b.1	5.54e-29	0.625102	0.69	0.596	8.71e-25	Primitive normal
CABZ01001434.1	9.59e-29	0.642563	0.914	0.819	1.51e-24	Primitive normal
mgst1.2	1.74e-28	0.48656	0.547	0.374	2.74e-24	Primitive normal
hbegfa	3.31e-28	0.402692	0.389	0.193	5.2e-24	Primitive normal
si:ch211-136m16.8	1.04e-27	0.357019	0.402	0.211	1.63e-23	Primitive normal
abcc13	1.2e-27	0.54055	0.984	0.913	1.89e-23	Primitive normal
BX649411.1	6.82e-26	0.498109	0.789	0.763	1.07e-21	Primitive normal
ppp1r14aa	1.02e-25	0.27352	0.283	0.11	1.61e-21	Primitive normal
tuba8l	5.85e-25	0.553993	0.676	0.611	9.19e-21	Primitive normal
p4hb	6.48e-25	0.557956	0.511	0.318	1.02e-20	Primitive normal
lta4h	9.28e-24	0.477867	0.849	0.841	1.46e-19	Primitive normal
ppp1caa	1.01e-23	0.369332	0.431	0.296	1.59e-19	Primitive normal
rps12	3.3e-23	0.486727	0.934	0.966	5.19e-19	Primitive normal
rab44	5.48e-23	0.262104	0.264	0.117	8.61e-19	Primitive normal
rplp0	9.38e-23	0.484669	0.949	0.972	1.47e-18	Primitive normal
c8g	2.04e-22	0.266658	0.256	0.118	3.2e-18	Primitive normal
cnksr2b	9.74e-22	0.339816	0.343	0.183	1.53e-17	Primitive normal
papss2b	1.27e-21	0.374752	0.39	0.235	1.99e-17	Primitive normal
CABZ01046427.2	2.84e-21	0.314455	0.37	0.196	4.46e-17	Primitive normal
gpx1a	1.41e-20	0.39885	0.712	0.61	2.21e-16	Primitive normal
rgs13	3.6e-20	0.287411	0.344	0.197	5.66e-16	Primitive normal
tuba8l4	1.01e-19	0.4497	0.68	0.652	1.59e-15	Primitive normal
prkcda	1.15e-19	0.342006	0.45	0.327	1.81e-15	Primitive normal
cst14b.2	1.49e-18	0.712814	0.522	0.475	2.35e-14	Primitive normal
CDPF1	2.27e-18	0.312243	0.46	0.307	3.57e-14	Primitive normal
si:dkey-27i16.2	3.68e-18	0.425882	0.424	0.352	5.78e-14	Primitive normal
abcb9	5.92e-18	0.251948	0.262	0.124	9.3e-14	Primitive normal
ptmab	1.06e-17	0.41641	0.904	0.944	1.66e-13	Primitive normal
rsrp1	1.95e-17	0.366712	0.643	0.566	3.06e-13	Primitive normal
h2afvb	7.47e-17	0.407127	0.786	0.775	1.17e-12	Primitive normal
si:dkey-42l23.4	1.12e-16	0.285696	0.275	0.14	1.75e-12	Primitive normal
nr4a1	2.77e-16	0.457318	0.518	0.438	4.35e-12	Primitive normal
hsd3b7	5.98e-16	0.334129	0.51	0.401	9.4e-12	Primitive normal
hmgb2a	1.11e-15	0.553266	0.883	0.915	1.74e-11	Primitive normal
tmed5	6.57e-15	0.251894	0.335	0.202	1.03e-10	Primitive normal
spice1	8.67e-15	0.263893	0.37	0.264	1.36e-10	Primitive normal
lrrc15	9.49e-15	0.259766	0.324	0.185	1.49e-10	Primitive normal
si:dkey-42l23.9	1.14e-14	0.255524	0.345	0.204	1.8e-10	Primitive normal
tubb2b	1.21e-13	0.336518	0.568	0.559	1.9e-09	Primitive normal
nccrp1	4.45e-13	0.335048	0.823	0.854	6.99e-09	Primitive normal
gclc	6.35e-13	0.255448	0.37	0.266	9.98e-09	Primitive normal
calm2a	6.51e-13	0.272063	0.473	0.375	1.02e-08	Primitive normal
dbi	9.5e-13	0.321371	0.742	0.746	1.49e-08	Primitive normal
si:ch73-359m17.5	9.93e-13	0.457367	0.722	0.649	1.56e-08	Primitive normal
ppt1	3.27e-12	0.484033	0.829	0.752	5.14e-08	Primitive normal
dusp5	6.97e-12	0.274709	0.52	0.454	1.1e-07	Primitive normal
CT027638.1	1.65e-11	0.278506	0.352	0.22	2.59e-07	Primitive normal
si:dkey-117a8.4	3.6e-11	0.261257	0.386	0.253	5.66e-07	Primitive normal
h2afx1	5.56e-11	0.277529	0.492	0.413	8.73e-07	Primitive normal
hpgd	8.46e-11	0.349243	0.564	0.507	1.33e-06	Primitive normal
fosab	1.38e-10	0.289085	0.4	0.298	2.17e-06	Primitive normal
tubb4b	1.42e-10	0.30054	0.897	0.912	2.23e-06	Primitive normal
alas1	1.84e-10	0.276738	0.611	0.562	2.89e-06	Primitive normal
prdx1	2.32e-10	0.308324	0.764	0.812	3.65e-06	Primitive normal
si:ch73-359m17.7	3.33e-10	0.339766	0.342	0.264	5.24e-06	Primitive normal
tppp	7.1e-10	0.584806	0.401	0.35	1.12e-05	Primitive normal
hsp70.3	7.74e-10	0.400377	0.592	0.599	1.22e-05	Primitive normal
gstp1	1.26e-09	0.287819	0.546	0.484	1.98e-05	Primitive normal
dnajb1b	2.36e-09	0.334719	0.557	0.56	3.7e-05	Primitive normal
csf3b	3.54e-09	0.573791	0.233	0.202	5.57e-05	Primitive normal
prdx5	3.73e-09	0.259987	0.657	0.613	5.86e-05	Primitive normal
jun	1.54e-08	0.284889	0.341	0.29	0.000242022	Primitive normal
histh1l	1e-07	0.346186	0.753	0.796	0.00157366	Primitive normal
hsp90aa1.2	1.14e-06	0.269897	0.468	0.529	0.0178718	Primitive normal
ncf1	1.73e-06	0.264688	0.772	0.843	0.0272503	Primitive normal
tmsb1	4.99e-06	0.326004	0.493	0.515	0.0784169	Primitive normal
hsp70.2	6.35e-06	0.306025	0.356	0.354	0.0997632	Primitive normal
h1fx	7.83e-06	0.342311	0.616	0.645	0.12309	Primitive normal
icn	0.000160955	0.583134	0.415	0.401	1	Primitive normal
