# Supplementary material for: Ontogenetically distinct neutrophils differ in function and transcriptional profile in zebrafish
Source: Nat Commun. 2023 Aug 15;14:4942. doi: 10.1038/s41467-023-40662-7 (PMC10427629; doi:10.1038/s41467-023-40662-7)
Supplement: Supplementary file 7 — Supplementary Data 4 [file 41467_2023_40662_MOESM7_ESM.xlsx]

## Sheet: Table 1
Supplementary Data 4 DE CHT-derived neutrophils upon caudal fin transection
Gene	p_val	avg_log2FC	pct.1	pct.2	p_val_adj	cluster
lygl1	9.38e-146	1.37953	0.913	0.372	1.47e-141	Definitive cut
si:ch211-147m6.1	1.19e-100	1.10863	0.805	0.326	1.87e-96	Definitive cut
hamp	1.26e-79	0.941914	0.677	0.166	1.98e-75	Definitive cut
pglyrp5	2.2e-79	1.40648	0.892	0.384	3.46e-75	Definitive cut
si:ch211-147m6.2	3.43e-77	0.95338	0.749	0.331	5.4e-73	Definitive cut
mrps15	7.87e-75	0.974941	0.965	0.932	1.24e-70	Definitive cut
si:dkey-19b23.14	1.6e-68	1.04023	0.995	0.924	2.51e-64	Definitive cut
dram1	1.72e-65	0.944066	0.627	0.254	2.71e-61	Definitive cut
ccl34a.4	9.72e-64	0.886992	0.579	0.087	1.53e-59	Definitive cut
MFAP4 (1 of many).1	1.46e-62	0.820141	0.937	0.716	2.3e-58	Definitive cut
ccl34b.1	1.47e-56	0.742576	0.596	0.163	2.31e-52	Definitive cut
ifitm1	2.73e-49	1.29263	0.726	0.21	4.28e-45	Definitive cut
mfap4	8.48e-43	0.64865	0.546	0.195	1.33e-38	Definitive cut
CU499336.2	2.46e-41	0.774665	0.988	0.992	3.87e-37	Definitive cut
abcc13	1.75e-38	0.712428	0.977	0.994	2.75e-34	Definitive cut
si:ch211-194m7.4	4.91e-37	0.634876	0.354	0.047	7.71e-33	Definitive cut
snx10a	6.9e-34	0.544001	0.338	0.045	1.08e-29	Definitive cut
ccl38a.5	9.2e-33	1.07613	0.318	0.04	1.44e-28	Definitive cut
zgc:158343	5.74e-32	0.667859	0.455	0.157	9.01e-28	Definitive cut
plekhf1	2.7e-30	0.712439	0.471	0.145	4.24e-26	Definitive cut
CR855311.1	2.42e-29	0.537841	0.486	0.149	3.8e-25	Definitive cut
mylpfa	2.71e-29	0.449045	0.407	0.134	4.26e-25	Definitive cut
aif1l	9e-28	0.672179	0.451	0.17	1.41e-23	Definitive cut
zgc:194125	2.75e-26	0.791464	0.843	0.729	4.31e-22	Definitive cut
zgc:113314	1.76e-25	0.443453	0.306	0.076	2.77e-21	Definitive cut
FO704661.1	1.29e-22	0.453247	0.364	0.107	2.02e-18	Definitive cut
nfkbiaa	4.6e-22	0.596036	0.506	0.228	7.23e-18	Definitive cut
BX908782.2	2.67e-21	0.984682	0.885	0.614	4.2e-17	Definitive cut
sdc4	4.03e-21	0.433517	0.419	0.205	6.33e-17	Definitive cut
pim2	1.73e-20	0.586968	0.445	0.189	2.72e-16	Definitive cut
CR388166.2	1.26e-19	0.358777	0.329	0.118	1.98e-15	Definitive cut
hspe1	2.47e-19	0.437583	0.549	0.305	3.88e-15	Definitive cut
il10	2.42e-18	0.314854	0.193	0.032	3.8e-14	Definitive cut
CABZ01088134.1	5.22e-16	0.278424	0.211	0.05	8.21e-12	Definitive cut
pmaip1	9.54e-16	0.32193	0.361	0.183	1.5e-11	Definitive cut
si:ch211-198c19.3	1.27e-15	0.344893	0.174	0.023	1.99e-11	Definitive cut
nfkbiab	1.31e-15	0.526961	0.943	0.788	2.05e-11	Definitive cut
snu13b	8.82e-15	0.372465	0.552	0.357	1.39e-10	Definitive cut
tlr5b	1.37e-14	0.464975	0.513	0.291	2.16e-10	Definitive cut
si:busm1-57f23.1	5.46e-14	0.276559	0.154	0.011	8.58e-10	Definitive cut
cd22	3.21e-13	0.477463	0.694	0.449	5.04e-09	Definitive cut
fgl2a	3.37e-13	0.260147	0.293	0.113	5.3e-09	Definitive cut
hhla2a.1	3.63e-13	0.34671	0.43	0.249	5.7e-09	Definitive cut
ccl38.6	3.63e-13	0.537624	0.127	0.032	5.7e-09	Definitive cut
si:ch211-284o19.8	9.64e-13	0.418104	0.908	0.856	1.52e-08	Definitive cut
lgals2a	3.85e-12	0.275922	0.36	0.176	6.04e-08	Definitive cut
dad1	1.36e-11	0.412617	0.943	0.908	2.14e-07	Definitive cut
hhex	4.06e-11	0.318852	0.393	0.257	6.38e-07	Definitive cut
tcirg1b	1.15e-10	0.273507	0.388	0.221	1.81e-06	Definitive cut
si:ch211-114n24.6	1.66e-10	0.262088	0.194	0.081	2.61e-06	Definitive cut
cxcl11.1	6.22e-10	0.340445	0.188	0.003	9.78e-06	Definitive cut
gpr84	1.54e-09	0.345425	0.502	0.344	2.42e-05	Definitive cut
cdaa	6.23e-09	0.286573	0.246	0.084	9.78e-05	Definitive cut
BX649485.2	1.41e-07	0.364084	0.662	0.347	0.00221627	Definitive cut
ccl38a.4	3.34e-07	0.574176	0.105	0.013	0.00524214	Definitive cut
hbae3	5.72e-07	0.414779	0.463	0.165	0.00899031	Definitive cut
marcksl1b	2.57e-06	0.365044	0.946	0.737	0.0404305	Definitive cut
tnfb	5.59e-06	0.412184	0.556	0.246	0.0879106	Definitive cut
zgc:198419	6.45e-06	0.333147	0.961	0.927	0.101359	Definitive cut
junba	7.95e-06	0.260453	0.582	0.435	0.124901	Definitive cut
hbbe1.2	0.00200871	0.280259	0.338	0.115	1	Definitive cut
csf3b	0.00243645	0.275697	0.38	0.155	1	Definitive cut
hbbe1.3	0.00630509	0.269845	0.658	0.347	1	Definitive cut
arpc1b	2.84e-155	1.26956	0.984	0.964	4.46e-151	Definitive normal
capgb	1.12e-150	1.22148	0.945	0.864	1.77e-146	Definitive normal
ANPEP (1 of many)	4.81e-147	1.41053	0.898	0.596	7.55e-143	Definitive normal
ctss2.1	2.67e-129	1.42829	0.966	0.786	4.2e-125	Definitive normal
mmp13a.1	9.39e-128	1.29361	0.997	0.998	1.48e-123	Definitive normal
npsn	1.24e-114	1.19672	1	0.999	1.95e-110	Definitive normal
cpa5	7.27e-114	1.11662	0.998	0.97	1.14e-109	Definitive normal
ppdpfa	1.19e-108	1.15466	0.895	0.681	1.86e-104	Definitive normal
ctss1	7.33e-104	1.00676	0.816	0.42	1.15e-99	Definitive normal
lta4h	8.57e-104	1.08099	0.964	0.893	1.35e-99	Definitive normal
ponzr6	1.55e-103	1.10723	0.879	0.664	2.43e-99	Definitive normal
ccr9a	4.68e-102	1.54011	0.937	0.836	7.35e-98	Definitive normal
mpx	1.77e-96	1.13158	0.99	0.967	2.78e-92	Definitive normal
hsp90ab1	1.84e-94	1.01182	0.997	0.982	2.9e-90	Definitive normal
cfbl	2.1e-93	1.05583	0.911	0.761	3.29e-89	Definitive normal
chac1	5.26e-92	1.14195	0.924	0.812	8.26e-88	Definitive normal
smox	1.11e-90	0.976276	0.871	0.595	1.74e-86	Definitive normal
sult2st1	4.12e-85	1.17812	0.979	0.902	6.48e-81	Definitive normal
slc7a11	3.53e-82	0.990565	0.89	0.662	5.55e-78	Definitive normal
sult6b1	4.89e-81	1.08999	0.969	0.965	7.68e-77	Definitive normal
mmp13a	3.26e-80	1.41539	0.979	0.969	5.12e-76	Definitive normal
cebpb	7.05e-77	1.00517	0.981	0.969	1.11e-72	Definitive normal
cfl1l	3.61e-75	0.945123	0.958	0.9	5.68e-71	Definitive normal
rps11	1.57e-74	0.92613	0.966	0.973	2.47e-70	Definitive normal
ca6	1.03e-70	0.840012	0.575	0.185	1.62e-66	Definitive normal
gclc	4.47e-67	0.877951	0.64	0.267	7.02e-63	Definitive normal
raraa	3.55e-66	0.890927	0.614	0.256	5.57e-62	Definitive normal
pnp5a	3.75e-59	0.993647	0.9	0.867	5.89e-55	Definitive normal
sms	3.97e-59	1.04072	0.985	0.911	6.23e-55	Definitive normal
aqp3a	9.39e-59	1.09988	0.821	0.546	1.48e-54	Definitive normal
gde1	1.16e-58	0.816019	0.788	0.467	1.83e-54	Definitive normal
prkcda	1.37e-55	0.811796	0.722	0.446	2.15e-51	Definitive normal
ptmaa	3.08e-55	0.842648	0.94	0.939	4.84e-51	Definitive normal
rplp0	5.33e-54	0.800072	0.989	0.998	8.38e-50	Definitive normal
rpl6	9.77e-52	0.766816	0.968	0.969	1.54e-47	Definitive normal
acp5a	2.34e-51	0.90466	0.693	0.42	3.68e-47	Definitive normal
alas1	2.67e-51	0.778132	0.801	0.615	4.19e-47	Definitive normal
srgn	1.92e-47	0.780269	0.997	1	3.02e-43	Definitive normal
si:ch211-264f5.2	2.19e-47	0.799305	0.685	0.47	3.44e-43	Definitive normal
ppp1r14aa	6.34e-46	0.592029	0.496	0.179	9.96e-42	Definitive normal
gsto2	1.02e-45	0.85568	0.971	0.925	1.6e-41	Definitive normal
si:ch211-136m16.8	7.1e-45	0.667431	0.569	0.246	1.12e-40	Definitive normal
kctd12.2	8.63e-45	0.873117	0.712	0.465	1.36e-40	Definitive normal
il34	2.56e-44	0.823874	0.89	0.667	4.02e-40	Definitive normal
rps10	8.13e-44	0.69703	0.968	0.979	1.28e-39	Definitive normal
rab44	2.38e-43	0.55315	0.42	0.127	3.74e-39	Definitive normal
ch25hl2	1.71e-42	0.917612	0.866	0.633	2.68e-38	Definitive normal
f11r.1	2.9e-42	0.717726	0.758	0.519	4.56e-38	Definitive normal
rpl9	1.67e-40	0.671445	0.971	0.982	2.62e-36	Definitive normal
xbp1	7.13e-40	0.80878	0.948	0.848	1.12e-35	Definitive normal
adgrg1	7.51e-40	0.671569	0.788	0.605	1.18e-35	Definitive normal
gstp1	2.78e-39	0.775434	0.79	0.601	4.37e-35	Definitive normal
scpp8	5.88e-38	0.704127	0.981	0.929	9.24e-34	Definitive normal
si:dkey-159f12.2	9.29e-38	0.880084	0.84	0.798	1.46e-33	Definitive normal
eef1g	3.02e-37	0.699739	0.935	0.918	4.74e-33	Definitive normal
alox5ap	5.36e-37	0.71762	0.919	0.726	8.43e-33	Definitive normal
ppt1	1.02e-36	1.05602	0.918	0.844	1.61e-32	Definitive normal
rpl7a	1.68e-36	0.657874	0.979	0.995	2.64e-32	Definitive normal
rpl3	3.8e-36	0.685915	0.979	0.983	5.97e-32	Definitive normal
chia.6.1	6.27e-36	0.629575	0.638	0.4	9.86e-32	Definitive normal
rpl13a	7.02e-36	0.646224	0.95	0.96	1.1e-31	Definitive normal
rps3a	7.96e-36	0.659981	0.971	0.988	1.25e-31	Definitive normal
cbr1l	1.84e-35	0.551433	0.512	0.258	2.89e-31	Definitive normal
dusp5	2.64e-35	0.628712	0.711	0.532	4.15e-31	Definitive normal
nrros	3.23e-35	0.673649	0.785	0.577	5.08e-31	Definitive normal
pycard	3.24e-34	0.617433	0.711	0.507	5.1e-30	Definitive normal
si:ch73-1a9.3	6.65e-34	0.793122	0.922	0.888	1.04e-29	Definitive normal
si:ch211-163c2.2	7.35e-34	0.597047	0.546	0.248	1.15e-29	Definitive normal
f5	2.41e-33	0.548901	0.523	0.265	3.79e-29	Definitive normal
rps4x	1.4e-32	0.610778	0.969	0.983	2.2e-28	Definitive normal
mid1ip1l	4.32e-32	0.692465	0.919	0.917	6.78e-28	Definitive normal
papss2b	8.43e-32	0.835074	0.7	0.487	1.32e-27	Definitive normal
odc1	1.1e-31	0.654188	0.966	0.942	1.73e-27	Definitive normal
nr4a1	1.54e-31	0.730553	0.551	0.337	2.42e-27	Definitive normal
f3b	1.81e-31	0.852769	0.843	0.776	2.85e-27	Definitive normal
anp32a	3.35e-31	0.648375	0.919	0.833	5.26e-27	Definitive normal
rps14	3.78e-31	0.597886	0.981	0.986	5.95e-27	Definitive normal
mmp9	5.14e-31	0.791711	0.96	0.949	8.08e-27	Definitive normal
h2afvb	2.81e-30	0.652225	0.914	0.887	4.42e-26	Definitive normal
rgn	4.95e-30	0.3694	0.273	0.04	7.77e-26	Definitive normal
rgs13	7.34e-30	0.490273	0.449	0.196	1.15e-25	Definitive normal
rps8a	1.35e-29	0.580429	0.963	0.992	2.12e-25	Definitive normal
cst14b.2	1.82e-29	1.40059	0.583	0.465	2.86e-25	Definitive normal
dbi	4.98e-29	0.656335	0.935	0.89	7.82e-25	Definitive normal
rnaset2	1.26e-28	0.581138	0.74	0.536	1.97e-24	Definitive normal
ccr12b.1	1.59e-28	0.537872	0.363	0.137	2.51e-24	Definitive normal
si:dkeyp-110e4.6	1.94e-28	0.416774	0.391	0.142	3.05e-24	Definitive normal
rpl35a	2.58e-28	0.597068	0.973	0.979	4.06e-24	Definitive normal
cnksr2b	6.97e-28	0.527986	0.499	0.252	1.1e-23	Definitive normal
hpgd	7.11e-28	0.77171	0.704	0.529	1.12e-23	Definitive normal
il4	2.45e-27	1.43147	0.452	0.314	3.85e-23	Definitive normal
rhocb	2.55e-27	0.584125	0.619	0.431	4.01e-23	Definitive normal
tubb4b	3.18e-27	0.572952	0.971	0.976	5e-23	Definitive normal
ppp1caa	5.18e-27	0.529822	0.609	0.429	8.14e-23	Definitive normal
ssr4	1.53e-26	0.629587	0.926	0.858	2.41e-22	Definitive normal
si:ch73-359m17.5	1.32e-25	0.980659	0.649	0.518	2.07e-21	Definitive normal
si:ch73-343l4.8	1.86e-25	0.59464	0.817	0.732	2.92e-21	Definitive normal
si:zfos-741a10.3	1.96e-25	0.547075	0.662	0.4	3.08e-21	Definitive normal
rpl15	4e-25	0.557038	0.969	0.99	6.29e-21	Definitive normal
sybl1	4.4e-25	0.514451	0.57	0.33	6.91e-21	Definitive normal
rps12	6.45e-25	0.562203	0.987	0.999	1.01e-20	Definitive normal
lrrc15	1.4e-24	0.547554	0.695	0.499	2.21e-20	Definitive normal
tuba8l	1.69e-24	0.695206	0.872	0.818	2.66e-20	Definitive normal
fam210b	1.72e-24	0.575729	0.457	0.26	2.7e-20	Definitive normal
si:dkey-190j3.4	1.79e-24	0.344127	0.304	0.094	2.81e-20	Definitive normal
si:ch1073-429i10.1	2.29e-24	0.848775	0.966	0.91	3.6e-20	Definitive normal
hsd3b7	3.7e-24	0.617796	0.761	0.619	5.82e-20	Definitive normal
lect2l	7.01e-24	0.672215	0.995	0.98	1.1e-19	Definitive normal
dapp1	1.07e-23	0.449367	0.468	0.25	1.68e-19	Definitive normal
pdia2	1.51e-23	0.450221	0.383	0.169	2.37e-19	Definitive normal
tmed5	4.73e-23	0.526338	0.612	0.375	7.43e-19	Definitive normal
rpl11	6.12e-23	0.517074	0.981	0.998	9.62e-19	Definitive normal
trim8a	8.89e-23	0.389626	0.41	0.19	1.4e-18	Definitive normal
ptmab	2.19e-22	0.53933	0.977	0.988	3.44e-18	Definitive normal
rps5	2.43e-22	0.517786	0.971	0.992	3.82e-18	Definitive normal
hbegfa	4.44e-22	0.541662	0.588	0.364	6.97e-18	Definitive normal
CABZ01073265.1	7.46e-22	0.368492	0.323	0.123	1.17e-17	Definitive normal
slc16a3	1.35e-21	0.465854	0.596	0.375	2.13e-17	Definitive normal
abcb9	1.4e-21	0.562281	0.628	0.367	2.2e-17	Definitive normal
ahcyl1	1.63e-21	0.363777	0.399	0.179	2.57e-17	Definitive normal
crema	2.21e-21	0.386934	0.426	0.22	3.48e-17	Definitive normal
rpl7	3.17e-21	0.511955	0.974	0.993	4.98e-17	Definitive normal
grapa	4.8e-21	0.412261	0.464	0.269	7.55e-17	Definitive normal
c8g	8.29e-21	0.343257	0.321	0.127	1.3e-16	Definitive normal
h3f3b.1	9.41e-21	0.64999	0.893	0.857	1.48e-16	Definitive normal
tuba8l4	2.28e-20	0.533416	0.83	0.742	3.59e-16	Definitive normal
rps6	2.82e-20	0.484908	0.973	0.993	4.43e-16	Definitive normal
si:ch73-170d6.3	4.26e-20	0.338132	0.299	0.131	6.69e-16	Definitive normal
CABZ01058647.1	5.12e-20	1.05293	0.239	0.142	8.04e-16	Definitive normal
id3	5.52e-20	0.749132	0.779	0.735	8.67e-16	Definitive normal
dub	7.81e-20	0.437041	0.519	0.355	1.23e-15	Definitive normal
CR354540.2	8.88e-20	0.549755	0.252	0.126	1.4e-15	Definitive normal
rpl22l1	9.32e-19	0.503875	0.837	0.771	1.47e-14	Definitive normal
snd1	2.94e-18	0.396875	0.493	0.324	4.62e-14	Definitive normal
zgc:92066	2.99e-18	0.516086	0.998	1	4.69e-14	Definitive normal
histh1l	3.54e-18	0.673631	0.871	0.879	5.57e-14	Definitive normal
ptgdsb.1	5.11e-18	0.292436	0.252	0.087	8.03e-14	Definitive normal
rnf185	6.59e-18	0.373762	0.439	0.256	1.04e-13	Definitive normal
si:ch73-359m17.7	8.17e-18	0.68086	0.302	0.164	1.28e-13	Definitive normal
mia2	8.52e-18	0.263572	0.233	0.077	1.34e-13	Definitive normal
si:ch211-197h24.9	9.85e-18	0.368225	0.307	0.121	1.55e-13	Definitive normal
selenbp1	1.29e-17	0.349445	0.42	0.246	2.03e-13	Definitive normal
lyrm4	1.68e-17	0.264658	0.257	0.09	2.64e-13	Definitive normal
si:ch73-264p11.1	7.24e-17	0.396762	0.538	0.408	1.14e-12	Definitive normal
cfh	1.24e-16	0.284857	0.265	0.099	1.95e-12	Definitive normal
abcb10	1.25e-16	0.34446	0.435	0.231	1.97e-12	Definitive normal
prdm1a	1.43e-16	0.400372	0.375	0.217	2.24e-12	Definitive normal
rpl18	2.54e-16	0.445227	0.971	0.995	3.98e-12	Definitive normal
rps16	6.25e-16	0.429988	0.973	0.995	9.82e-12	Definitive normal
s100a10b	7.76e-16	0.624765	0.512	0.394	1.22e-11	Definitive normal
rps9	8.46e-16	0.432687	0.979	0.99	1.33e-11	Definitive normal
dhrs13b	1.07e-15	0.313791	0.368	0.2	1.69e-11	Definitive normal
stk17al	1.15e-15	0.491395	0.62	0.389	1.81e-11	Definitive normal
pisd	1.94e-15	0.404826	0.603	0.46	3.06e-11	Definitive normal
si:dkey-222f2.7	3.79e-15	0.260189	0.234	0.092	5.96e-11	Definitive normal
h1fx	4.83e-15	0.752234	0.717	0.748	7.59e-11	Definitive normal
dok2	7.71e-15	0.279216	0.307	0.158	1.21e-10	Definitive normal
prdx5	8.47e-15	0.432695	0.901	0.823	1.33e-10	Definitive normal
psmc6	1.46e-14	0.323683	0.417	0.257	2.3e-10	Definitive normal
ier5	1.59e-14	0.373336	0.62	0.44	2.49e-10	Definitive normal
zgc:101640	2.82e-14	0.271257	0.3	0.146	4.42e-10	Definitive normal
rpl10a	3.74e-14	0.414076	0.96	0.995	5.88e-10	Definitive normal
pdia3	5.06e-14	0.474253	0.674	0.524	7.96e-10	Definitive normal
spcs2	7.53e-14	0.355794	0.527	0.377	1.18e-09	Definitive normal
sec61b	2.61e-13	0.401653	0.947	0.902	4.1e-09	Definitive normal
wnt11	2.88e-13	0.435789	0.405	0.283	4.53e-09	Definitive normal
prdx4	3.16e-13	0.35903	0.462	0.301	4.96e-09	Definitive normal
hsp90aa1.2	3.2e-13	0.522113	0.677	0.686	5.03e-09	Definitive normal
rplp2l	4.34e-13	0.378774	0.981	1	6.81e-09	Definitive normal
fam107b	4.45e-13	0.383904	0.601	0.458	6.98e-09	Definitive normal
CR855337.1	5.39e-13	0.316066	0.291	0.182	8.46e-09	Definitive normal
rps27l	6.14e-13	0.418003	0.506	0.415	9.65e-09	Definitive normal
hmgn2	9.92e-13	0.487262	0.99	0.998	1.56e-08	Definitive normal
si:dkey-42l23.9	1.14e-12	0.316478	0.368	0.219	1.79e-08	Definitive normal
cxcr4b	1.18e-12	0.529538	0.648	0.527	1.85e-08	Definitive normal
rps6kb1b	1.5e-12	0.30514	0.384	0.25	2.35e-08	Definitive normal
larp4ab	5.02e-12	0.315256	0.42	0.279	7.9e-08	Definitive normal
fam76b	5.49e-12	0.321374	0.502	0.426	8.63e-08	Definitive normal
hmgb2a	7.19e-12	0.542929	0.979	0.98	1.13e-07	Definitive normal
msmo1	8.13e-12	0.423946	0.294	0.13	1.28e-07	Definitive normal
si:dkey-260g12.1	8.59e-12	0.27383	0.263	0.124	1.35e-07	Definitive normal
runx3	8.61e-12	0.30307	0.423	0.295	1.35e-07	Definitive normal
nutf2l	1.2e-11	0.327513	0.412	0.286	1.89e-07	Definitive normal
sla1	3.43e-11	0.280821	0.38	0.25	5.39e-07	Definitive normal
bhlhe40	4.3e-11	0.385965	0.532	0.413	6.76e-07	Definitive normal
RPL41	4.99e-11	0.344603	1	1	7.84e-07	Definitive normal
klf7b	5.23e-11	0.252553	0.323	0.193	8.23e-07	Definitive normal
smc1al	6.13e-11	0.256328	0.36	0.244	9.63e-07	Definitive normal
itln1	7.99e-11	0.301254	0.359	0.226	1.26e-06	Definitive normal
hnrnpa0b	9.05e-11	0.36594	0.843	0.787	1.42e-06	Definitive normal
ppib	1.15e-10	0.367703	0.827	0.742	1.81e-06	Definitive normal
cirbpa	2.71e-10	0.336818	0.943	0.935	4.25e-06	Definitive normal
si:dkey-117a8.4	3.15e-10	0.312953	0.36	0.235	4.95e-06	Definitive normal
adgrg1.1	3.35e-10	0.334066	0.428	0.3	5.27e-06	Definitive normal
mgst1.2	3.35e-10	0.412814	0.808	0.665	5.27e-06	Definitive normal
MFAP4 (1 of many).8	3.8e-10	0.438297	0.37	0.34	5.98e-06	Definitive normal
nfil3-6	4.62e-10	0.250824	0.288	0.176	7.26e-06	Definitive normal
selenoh	5.54e-10	0.307424	0.376	0.254	8.7e-06	Definitive normal
plaua	8.7e-10	0.327213	0.32	0.221	1.37e-05	Definitive normal
cenpx	1.19e-09	0.27506	0.414	0.302	1.87e-05	Definitive normal
ssr2	1.38e-09	0.374379	0.761	0.693	2.17e-05	Definitive normal
sgk1	1.44e-09	0.318369	0.515	0.399	2.27e-05	Definitive normal
calm3a	1.8e-09	0.373152	0.748	0.732	2.83e-05	Definitive normal
ddost	2.01e-09	0.315102	0.53	0.414	3.15e-05	Definitive normal
lbr	3.08e-09	0.277599	0.31	0.187	4.83e-05	Definitive normal
cited4b	3.08e-09	0.283412	0.397	0.326	4.84e-05	Definitive normal
mdm2	4.15e-09	0.272473	0.346	0.229	6.51e-05	Definitive normal
mcl1b	4.9e-09	0.335561	0.679	0.632	7.71e-05	Definitive normal
tmsb1	1.12e-08	0.509865	0.628	0.624	0.000176323	Definitive normal
ctsl.1	1.47e-08	0.563122	0.475	0.507	0.00023136	Definitive normal
si:dkey-117a8.1	1.79e-08	0.285539	0.372	0.236	0.000281054	Definitive normal
banf1	1.8e-08	0.336723	0.62	0.525	0.000282975	Definitive normal
ccng1	4.24e-08	0.333642	0.798	0.8	0.000666076	Definitive normal
crp6	4.31e-08	0.321545	0.166	0.06	0.000676598	Definitive normal
CT027638.1	5.82e-08	0.305709	0.375	0.274	0.00091504	Definitive normal
itm2cb	9.34e-08	0.292255	0.338	0.306	0.00146729	Definitive normal
gmds	1e-07	0.256025	0.493	0.363	0.00157613	Definitive normal
crp7	1.24e-07	0.314384	0.195	0.077	0.0019428	Definitive normal
si:ch73-141c7.1	1.36e-07	0.362365	0.129	0.09	0.00213588	Definitive normal
lsm7	1.93e-07	0.279283	0.75	0.688	0.00303468	Definitive normal
pigrl2.3.1	2.05e-07	0.260657	0.519	0.358	0.00321368	Definitive normal
pcna	2.13e-07	0.352922	0.414	0.342	0.00335316	Definitive normal
igf2bp3	2.3e-07	0.26879	0.578	0.477	0.00360775	Definitive normal
clta	2.47e-07	0.254368	0.578	0.474	0.00387636	Definitive normal
sub1a	2.86e-07	0.267312	0.656	0.548	0.00448642	Definitive normal
CABZ01046427.2	4.96e-07	0.257678	0.441	0.302	0.0078003	Definitive normal
serp1	5.58e-07	0.311004	0.696	0.638	0.00876291	Definitive normal
si:dkey-27i16.2	7.1e-07	0.332965	0.575	0.558	0.0111566	Definitive normal
hmgn3	1.17e-06	0.255575	0.522	0.417	0.0184145	Definitive normal
anp32b	1.28e-06	0.278482	0.425	0.358	0.020069	Definitive normal
ved	1.87e-06	0.674104	0.514	0.51	0.0293916	Definitive normal
rpn1	2.21e-06	0.272086	0.551	0.47	0.0347192	Definitive normal
si:ch211-222l21.1	2.64e-06	0.287623	0.913	0.899	0.0415436	Definitive normal
si:ch211-9d9.1	2.94e-06	0.468242	0.829	0.819	0.0461211	Definitive normal
ostc	3.03e-06	0.252203	0.766	0.671	0.0475895	Definitive normal
kpna2	8.98e-06	0.369141	0.171	0.154	0.141171	Definitive normal
jun	2.92e-05	0.250955	0.417	0.414	0.458071	Definitive normal
krtcap2	2.95e-05	0.255171	0.62	0.523	0.463737	Definitive normal
ckbb	5.77e-05	0.314016	0.578	0.569	0.906887	Definitive normal
si:ch211-153b23.5	0.000100994	0.259316	0.67	0.674	1	Definitive normal
hsp70.3	0.000231908	0.293404	0.708	0.801	1	Definitive normal
CABZ01001434.1	0.000299261	0.287468	0.84	0.871	1	Definitive normal
icn	0.000356874	0.719612	0.368	0.42	1	Definitive normal
p4hb	0.00205654	0.271504	0.578	0.595	1	Definitive normal
