# Supplementary material for: Ontogenetically distinct neutrophils differ in function and transcriptional profile in zebrafish
Source: Nat Commun. 2023 Aug 15;14:4942. doi: 10.1038/s41467-023-40662-7 (PMC10427629; doi:10.1038/s41467-023-40662-7)
Supplement: Supplementary file 9 — Source Data [file 41467_2023_40662_MOESM9_ESM.xlsx]

## Sheet: Fig. 1B
RBI-derived neutrophils		CHT-derived neutrophils
Head	Outside head	CHT	Outside CHT
33	11	29	3
25	10	19	4
34	7	23	2
28	9	24	1
32	13	19	2
28	6	22	2
36	7	28	3
33	11	27	3
39	7	21	3
28	13	32	1
34	9	19	4

## Sheet: Fig. 1E
Head	CHT	Dorsum	Tail	Intestine
2	18	1	1	0
3	10	2	2	1
2	13	5	2	0
1	7	4	3	1
1	9	5	2	0
2	14	4	2	0
2	14	4	3	1
1	15	1	3	1
1	16	2	2	0
0	8	3	4	0
0	9	2	2	0
1	10	1	1	0
1	9	1	0	0
2	9	4	0	2
2	10	4	1	2

## Sheet: Fig. 1G
Head	CHT	Dorsum	Tail	Intestine
10	3	0	0	0	3
5	3	0	0	2	5
14	4	2	0	0	6
11	2	1	0	2	5
11	0	0	1	1	2
8	0	0	0	2	2
14	2	0	0	2	4
13	3	0	0	0	3
10	3	0	1	1	5
9	3	2	1	2	8
11	3	2	0	0	5
13	2	3	0	0	5
14	1	1	0	1	3
12	0	0	1	1	2
15	0	0	0	0	0

## Sheet: Fig. 1H
24hpf		48hpf		72hpf		96hpf
CHT-derived neutrophils	RBI-derived neutrophils	CHT-derived neutrophils	RBI-derived neutrophils	CHT-derived neutrophils	RBI-derived neutrophils	CHT-derived neutrophils	RBI-derived neutrophils
1	1	0.863636	0.722222	0.727273	0.555556	0.454545	0.5
1	1	0.818182	0.9	0.454545	0.8	0.5	0.5
1	1	0.944444	0.857143	0.611111	0.571429	0.5	0.52381
1	1	0.8	0.875	0.52	0.5625	0.28	0.5625
1	1	0.941176	0.764706	0.882353	0.470588	0.823529	0.470588
1	1	1	0.833333	0.941176	0.583333	0.882353	0.5
1	1	1	0.555556	1	0.444444	0.933333	0.388889
1	1	0.941176	0.733333	0.823529	0.6	0.764706	0.466667
1	1	0.904762	0.928571	0.809524	0.714286	0.761905	0.571429
1	1	0.956522	0.882353	0.826087	0.588235	0.782609	0.529412
1	1	0.92	0.714286	0.8	0.190476	0.76	0.142857
1	1	1	0.772727	0.84	0.681818	0.52	0.92
1	1	0.833333	0.9375	0.766667	0.9375	0.7	0.625
1	1	0.789474	0.789474	0.631579	0.631579	0.31579	0.31579

## Sheet: Fig. 1I
24hpf		48hpf		72hpf		96hpf
CHT-derived neutrophils	RBI-derived neutrophils	CHT-derived neutrophils	RBI-derived neutrophils	CHT-derived neutrophils	RBI-derived neutrophils	CHT-derived neutrophils	RBI-derived neutrophils
1	1	0.863636	0.722222	0.727273	0.555556	0.454545	0.5
1	1	0.818182	0.9	0.454545	0.8	0.5	0.5
1	1	0.944444	0.857143	0.611111	0.571429	0.5	0.52381
1	1	0.8	0.875	0.52	0.5625	0.28	0.5625
1	1	0.941176	0.764706	0.882353	0.470588	0.823529	0.470588
1	1	1	0.833333	0.941176	0.583333	0.882353	0.5
1	1	1	0.555556	1	0.444444	0.933333	0.388889
1	1	0.941176	0.733333	0.823529	0.6	0.764706	0.466667
1	1	0.904762	0.928571	0.809524	0.714286	0.761905	0.571429
1	1	0.956522	0.882353	0.826087	0.588235	0.782609	0.529412
1	1	0.92	0.714286	0.8	0.190476	0.76	0.142857
1	1	1	0.772727	0.84	0.681818	0.52	0.92
1	1	0.833333	0.9375	0.766667	0.9375	0.7	0.625
1	1	0.789474	0.789474	0.631579	0.631579	0.31579	0.31579

## Sheet: Fig. 2C
0hpd		1hpd		2hpd		3hpd
CHT-derived neutrophils	RBI-derived neutrophils	CHT-derived neutrophils	RBI-derived neutrophils	CHT-derived neutrophils	RBI-derived neutrophils	CHT-derived neutrophils	RBI-derived neutrophils
0	0	4	0	5	2	9	3
0	0	3	0	6	1	9	1
0	0	4	2	7	3	11	4
0	0	4	1	6	2	12	0
0	0	5	1	7	4	12	2
0	0	3	0	7	1	8	4
0	0	4	2	7	4	11	0
0	0	3	0	5	1	13	2
0	0	5	0	7	1	9	1
0	0	6	2	8	0	12	3
0	0	2	1	6	2	11	2
0	0	3	1	7	4	10	0
0	0	4	1	6	0	9	3
0	0	3	3	7	1	8	2
0	0	2	0	6	0	9	4
0	0	3	0	5	2	10	2

## Sheet: Fig. 2E
1hpd				2hpd				3hpd
CHT-derived neutrophils		RBI-derived neutrophils		CHT-derived neutrophils		RBI-derived neutrophils		CHT-derived neutrophils		RBI-derived neutrophils
Control	DPI	Control	DPI	Control	DPI	Control	DPI	Control	DPI	Control	DPI
2	0	0	0	5	1	1	0	4	2	2	0
3	1	0	0	5	2	0	0	5	1	1	0
3	0	2	0	4	1	0	1	6	1	0	0
3	0	1	0	6	0	1	0	5	0	1	0
2	0	1	0	3	1	0	0	3	0	0	1
2	1	0	0	3	1	0	0	2	1	0	0
4	0	1	0	6	2	1	1	8	3	0	1
3	0	0	0	4	1	1	0	4	2	0	1
3	2	1	0	4	0	0	0	5	1	1	1
3	2	1	0	3	0	0	1	5	1	1	1

## Sheet: Fig. 3B
Vasculature						Matrix
CHT-derived neutrophils			RBI-derived neutrophils			CHT-derived neutrophils			RBI-derived neutrophils
1hpd	2hpd	3hpd	1hpd	2hpd	3hpd	1hpd	2hpd	3hpd	1hpd	2hpd	3hpd
1	2	3	1	2	3	1	2	3	1	2	3
0	4	5	0	0	0	2	4	1	1	0	1
1	2	5	0	0	0	3	5	2	0	0	1
0	3	4	0	0	0	2	4	3	0	1	1
0	3	4	0	0	0	3	3	1	3	0	1
1	2	5	0	0	0	3	4	3	0	1	1
0	3	4	0	0	0	2	5	2	0	1	0
0	3	3	0	0	0	3	6	2	0	1	0
0	2	4	0	0	0	2	3	1	1	1	1
0	2	6	0	0	0	4	4	4	0	1	1
0	2	4	0	0	0	2	3	3	1	1	0
2	3	4	0	0	0	3	5	2	1	0	1
0	3	3	0	0	0	4	4	1	0	0	2

## Sheet: Fig. 3C
CHT-derived neutrophils	RBI-derived neutrophils
208.293	468.766
435.437	473.333
371.601	177.136
417.248	208.794
319.573	309.182
163.882	148.255
252.546	202.915
231.721	314.9
227.902	422.9
164.918	81.43
333.504	322.2
345.593	185.108
160.062	126.87
272.601	216.387
341.168
415.06
142.937
379.212
206.947
193.845
127.387
416.913
279.695
324.787
274.369
262.962
201.826
311.617
189.061
236.115
376.863
408.784
218.934
287.959
331.017
125.089
296.21
192.439
583.422
292.832
298.343
222.863
357.36
200.476
207.996
218.785
352.822
263.326
185.881
340.902
315.123
192.182
706.701
322.557
283.336
380.02
362.26
208.622
406.49
389.968
392.102
222.97
259.626
199.862

## Sheet: Fig. 3D
CHT-derived neutrophils	RBI-derived neutrophils
155.443	1.324
24.191	1.633
19.766	1.582
224.327	1.8
150.742	0.878
227.614	2.471
252.546	1.845
275.859	1.26
227.902	1.7
284.341	1.1
157.313	1.37
140.485	1.101
0.491	6.343
149.781	1.568
11.929
170.106
0.5
162.056
240.636
110.139
0.427
217.142
137.105
213.676
157.683
139.873
240.269
222.583
109.919
0.671
147.212
166.172
124.394
116.112
16.387
135.966
152.686
137.457
108.443
0.976
112.159
114.878
124.083
115.216
0.846
0.688
166.425
110.641
103.267
0.812
0.812
0.89
135.904
0.872
0.88
0.819
0.771
0.342
100.616
0.899
0.734
0.814
131.124
0.757
289.245
653.562
304.145
262.544
291.658
235.857
406.122
194.429
179.657
117.695
110.006
169.434
23.944
534.635
160.391

[truncated: 15 more sheets: Fig. 3E, Fig. 3F, Fig. 7B, Fig. 7D, Fig. S 2B, Fig. S 2E, Fig S 2H, Fig. S 3B, Fig. S 4B, Fig. S 4C, Fig. S 4D, Fig. S 4E, Fig. S 5A, Fig. S 5B, Fig. S 5C]
